# Supplementary material for: Whole-genome sequencing of Puccinia striiformis f. sp. tritici mutant isolates identifies avirulence gene candidates
Source: BMC Genomics. 2020 Mar 20;21:247. doi: 10.1186/s12864-020-6677-y (PMC7085141; doi:10.1186/s12864-020-6677-y)
Supplement: Supplementary file 3 — Additional file 3: Table SE1. 62 genes considered as candidates for avirulence genes and their genome positions and derived amino acids. Table SE2. Orthogroups of Puccinia striiformis f. sp. tritici (Pst) avirulence gene candidates in isolate Pst 11–281 detected in other 12 fungal isolates. Table SE3. Search results of candidate genes identified in Puccinia striiformis f. sp. tritici (Pst) isolate Pst 11–281 against four P. striiformis protein databases using NCBI BLAST. [file 12864_2020_6677_MOESM3_ESM.xlsx]

## Sheet: Table SE1
Table SE1 62 genes considered as candidates for avirulence genes and their genome positions and derived amino acids
		Position		No. of
Gene	Scaffold	Start	End	nucleiotide	Amino acid
PS_11-281_00004726	39	403527	404076	550	MLYLHLFLALFVSLGVSAQGFNPIPYAGFVCPAGRVTCLLEVSSPFKLSFPYAELTVVRATISEGPSPTRRYGCMNKSISTDACCSQQFNTANSATAVYSDIQRFCTDPNGNQFQ
PS_11-281_00016865	374	20047	20601	555	MNLLPLVVLLSCAITLAVLADGNGAKPDPAKATKVVFKCSDAKELTAGWCVSNVPGADKRSFVKANVVGPPKDLNYNCIDTNKENNMCCKADFKPDQKGEGSPGTDVCVIKGPVP
PS_11-281_00015631	248	61215	61959	745	MLLVLTIIALIAFPSGLLASSIQVCTSYYIPSVTLNPGDIYCQTADDKNFKCPSNSCGVAEDHYFLNCARFLAKGKTTPYKYTVHYTKFIANDAGGYLDATGVSGEVLRCPTGPAHPHNQIRPRCTSCDPRIG
PS_11-281_00002472	10	453812	454477	666	MSFYSFFFIIAIVLLIQTETAHANFLCNDNGSEKNKAAKLGYCLRAIKPKDHTDPRITADLTHKYWFVALARHVGPNPEEFTCEGRSVVYGKKEKIFCCHRQAHEMTLADYKAASISTIKKVCYPRDAKYSKGKGKGKGGKGGKGGNGGKVQG
PS_11-281_00009923	63	143055	143663	609	MCSTKFILLLIAITLAGGAVHAAEPALHTSEFPCPDPKKTKAMCLQTTAKSVKQMTDYWFIPANLAALIPGSLPQYTCVLNRQGFQSGFHDTCCSKDLDLKKFPQSDHLSKLDRETFDKFCTDLTPS
PS_11-281_haploid_00011016	530	8594	9338	745	MLLVLTIIALIAFPSGLLASSIQVCTSYYIPSVTLNPGDIYCQTADDKNFKCPSNSCGVAEDHYFLNCARFLAKGKTTPYKYTVHYTKFIANDAGGYLDATGVSGEVLRCPTGPAHPHNQIRPRCTSCDPRIG
PS_11-281_00011501	123	191235	194906	3672	MQSIGGLIWRGSIVLSIAMMALISFQPSVAISTGSRSGAAQKPPAQLTKGTPAGRLVRCGRMIADRNPDPLMNRGPFFCTDDQAKWLCEMPKCYTRQKKSDCTDVAKRTGLKILAVHFQEMKDKTDIVVQGWEQFTNGKYADEPGTYSCKTTPGERPFDWRFDLERGRLKPTTSQLKAPPDYKGTPAGRLVRCGRMVADRNPDPLMNRGPFFCTDDQAKWLCIMPKCYTRQKKPDCTDAAKRTGLTILAVHFQEMKDKTQIVVQGWEQIGNGKAADEPGLYSCKTTAGDRPFCNGCLYEGPNDQGLE
PS_11-281_00002262	11	288939	291555	2617	MFAVNDSPRGTVYILFIGMIATLSIHLANAHKCWDSFQTEEGGWAVSPGTASGYAVTPGTAACNNGITAYSCVLSSCTNKRVFWGCTSDTDKSGTLKVTGLSYTTYGDTFST
PS_11-281_00010750	86	68535	74165	5631	MLAPSHYLALVLTLLTGAWLARTTLAQVSCDPNELLDRNQCAEAISQILYDQPENTLDRLSTIFAKLAGNCTIIVSNPNKVEVSKHQIEDGYASIFNQCQPNSGQTPLFDGVYLQSQNHSSGHDTDYFPPQTLTCGLNTNAPLTVGEDCQDAFESIFVDNKDRMVDDNFQPTSSITKTRQTAPISHCQAEDKWPMNTNLFLTKKNPSEYTSKKSDISPVVLKPSKIVKESRAFSTEGGSGYNGFTVVKVRSSKRCGSRSDSEGQLIVMLASSHRLALFVTLLTGTWLAHDSLAQVSCDPGELFDTKQCAQAIAQIVYDKPQNTLDRFSTIFAKLAGNCTIIVQNPQKRAITKQQIEAGYAKIFDQCQPNAGQAPVGDAYLLSQNHSSEHDTDFFPPRTL…
PS_11-281_00012402	142	466	888	423	MFLRVLVVGLMSQSIHAEYWDYMRVFPDVHYTTVQHVRMAPENFLEAVYAPKQSIPTRNIYSALAGLENEREIKQAFERTIPYNLEVDPPYQSYLNADAVQGTHWDFDPYANMSEPLTLQMSQDINEVIRPMLNDPKTYG
PS_11-281_00014479	160	78364	79008	645	MSLGQLTSMFVGGLMLIVVSHCEEELKQISREARQAVGWAFKKASDLDGMLKLLKNDIPWENPEYIEGQQFITNLCTNSNIPRSAVELIYSNLAKRHCQIWMAWSSHCSQLLQWSEKYVDSPNQNEQNIRQQWNWIISNCCPTWEKLVIGQSVFMEFENQDELLEEELLEQEERQVFHPLQIDLTI
PS_11-281_haploid_00010301	429	8034	13666	5633	MLAPSHYLALVLTLLTGAWLARTTLAQVSCDPNELLDRNQCAEAISQILYDQPENTLDRLSTIFAKLAGNCTIIVSNPNKVEVSKHQIEMGMPAFSTNANPIRVKLHCSTAFICRVQNHSSGHDTDYFPPQTLTCGLNTNAPLTVGEDCQDAFESIFVDNKDRMVDDNFQPTSSITKTRQTAPYLSTQLITPDRPVGYFWLSHCQAEDKWPMNTNLFLTKKNPSEYTSKKSDISPVVLKTIEDCEGKSGVVSSTEGGSGYNGFTVVKVRSSKRCGSRSDSEGQLIVMLASSHRLALFVTLLTGTWLAHDSLAQVSCDPGELFDTKQCAQAIAQIVYDKPQNTLDRFSTIFAKLAGNCTIIVQNPQKRAITKQQIEAGYAKIFDQCQPNAGQAPVGDAYL…
PS_11-281_00009924	63	152394	157726	5333	MRVFKSHLPPILASLCLISSYCAQHVHRLQPRMFANSAAHGAQGFKASESAATGAKASNALSDGLELVGKGGAGGSEGFRAPSVGAAGGGYPLTQILPQSDAKLAPLPKDRTLVDPKDAPTDPGLNLNPSSSNAPKENFQPPKRTTPLAPKEEFNTQAPTPKELPKENPPPTPEITPAPVEPPGEARALDTTPKLGDPNGALAPGAKPPPRKLLSLFDESRQAQTSSNEPGRTLKFVEDFKKKWNDNVVGAPESRFVSCQGASLLTNVFSFSFSQPAASKNTLIPMPNLSSILFPKAARLKAKLRPAFVRQSPPVPKGEFQPQAPPSRQLLRSNSLPTPPKSEFHPEVPPPRQPVKQNSLLSPKTNQEESHIPVPTPEELSRTLGRSPASLNKAQRAWE…
PS_11-281_00009841	73	72999	76162	3164	MPGIKSLIAVLGTLVIVSNFNVDASPLHVPNLSTLTRQKGIAYTGTGLPGEDVGPAGKEGPGGKEGKIGGLLGDILGLGKEGGAAGLPTPPLPELLGKVAGLAPPPPPELLGKVAGLAPPPPPLPGVPPPTAGTLPPPPAGTLPPPPAGTLPSPPGVTPPPTVALGEQAKGKAAVKAEPETKGKDGRAGKEGGAGEKLGDKEALPEVASGKSAEVVKVDAKEEEKNDKPDLPPKVNGAVGAGAKVKSPDVNNDIPEVSSGQKLNTVLGEGSNQLDTVAKPDETQIRKPENPSPCTQLDSVATPPTTPPTGEAPPLPQLGGPGKEGKAGKELGGGGKIVREAAVTLAQASRLIDASMQLMQGTNTSSSDIKKAAELASRLESGEDFLREVLASSSQDPTA…
PS_11-281_00009866	73	187800	189633	1834	MFLTKILVALQMLHYHAVSAHPLALAKSLVKRGEEMVPPFLDKLQDLAEPATEQLQHEMQETRKKSSSPGGVCGPFGPGSCERDASGEGLCSISTMPQDVSEIVDTSNHHNFAPSEMWEHDVSRIAHLDNYESKMLQKIVNNSIRRYPSSHLFLQMNTLRAILDDSKKNEVLILVQKYQKLHQRLHFGLKDFPKSPSHSPPYELTAKSFQDKIPISHPAHQKKEEIIRECQALMRKFDRTKGERLAEILIADYTTKPPYSTQFLQDYYLKMNDFLSELNNTEKGNFWDFKESYDKYSAIGSMHSMTYLQKILYGFSFGRKISQSQQGKIGYLALKRETNHIPVPENNSRKAIHRRLMIILSNFSESELDFFFNWSKYLVDKLNKDNKMTLLFNYIKHCR…
PS_11-281_00013192	113	103727	105610	1884	MNWATCLFFILTSTKVTDANDEFNDFTFEQLLELSYTQPSASDFSDNTIGFGKPHDHPGLWESQLPSSADSIAHERYPENVLSPKDYSTKFHQPTVKPTIGHHTGRSINSPLCYWNEQPTSAVSPGKLVTENSLQDIIATGESDKVHAGSTGQLFDLWGESSPEFMNDIIDFEKLDAELSSLNRSPLSPSPEATFNYQRFFSDPVTSAEASSITPSTAPQKIQADSHSDIGVRTQWAQHHSLTHTHPEANGLPRLFASSTEKNGKRSSKRRKADFLASPPLLRPPHEPKENLLKDNRRPRSSAHDVNLKITKRVTSRTLRAKPSDSINIVTEDIIKTGKKGEKLPNLQAEFNSIGRRIDQSESLTPMEIIPKDYLKRFTLIDILDLNNLPDECQKNLRK…
PS_11-281_00014125	176	20529	21825	1297	MHHSFFTTALLIVSNVMAQDPSLSTTGLAPGVAPGVAPGSSGSTTSPTPGTGTGGGAGNGGGSGNGGGVGNGGGVGNGGGVGNGGGVGNAVVPVMAVVPVMAVEWAMEVGPATAATMAMAAPLSPQPLQTGRNQFGSSVPTVTCPSLSESSLKWPRWTPAPTPPNQLLTQRPVSTLSEVQTAAICKNADLTAVCVLNSCNITTAPAPVCQSCYEYTPNPTGDDGIVGTVLTPQVTCEDSYNFNQTDVKTPWVCSDKKQKTFSCGSCAGARACDICYDVKDIPTNPPTTNPPTTNPPTTTPPPPLLLPALLLLSPPASQPPPTLLPPPIR
PS_11-281_00016661	358	22631	24630	2000	MSPNPARSLLLHVVACHFALQVVWAQPGLQNLGRSHLFDYDPHTSQGDLYDVLSRGSLLNRRRPSEVNRPCRNPLITIGGAAASVPETIQWFASTTNFGAYSMHPGNMHDARLQSMGFEAGHDFHQFTTSPSVWTSPTSLSRLPPSYDIEHQASSATEVEQSNPVTPESMFESMSRRVVDTHDDDLNMSQLFERLKSPEFDIEPSDHAEVSPELPVPGMIPGKDETQHEDHSQARKDAHGQDGQDDTDANRQRLFTFRLPRKEHILSSKGPSDQGEIQGDHMLQIPSEVSTKEISFTNLDPVSPPEETDRSPSTANISFPKRSMNDLFLASFTKKFQDRISEVYKIPKPGVNYNDHPIPRIPVKLIRDTGSKLYVVLVELDPQAPSRSRYEKRPQTQRS…
PS_11-281_00003286	26	272846	273771	926	MTNWMQLFGVTLILVNCCITSSSAAHVAGKSSPDDGELARAPESQSRLKTRRMMMGLGSEMSWGTPDFRAGSDTPINFKRALSSRTLGSDSGVPKWQQSTSGNEAESFRDSVIVLKNHKRDEGKPASSATSATASSASKSASFRDSVIVLRNHKRSEVKPTASSATSATVSSASESASFRDSVIVLKNHKRSEGKPTSSATSATVSSASQSDSFRDSVIVLKNHVRPEGHLNPAQHQETPLRRQDLSAIR
PS_11-281_00011083	88	131048	136711	5664	MSSKAGATLLFTLSLGQVGLCFPTGQAIHVLDDPAKVLSPWSVADDPIDRLQQTGTEDIFDWINMDSLDHLIEWDDIEPLQIPSNQAHHSEQEREPLVPTLPPFEESALERPVDYSEILTTVNHEGQDAYHPTHSHYPYQVKNPSQIPEDNQNLVQQGTGSCNPQEKIYSQYHASESSLAPAQCSLTGPSHFQSLPTGPSLSLNPHQALANHAQCEQHMTHIKDQAISKKKEDLEWQDRLKRISKKNIENPLLEEYIKIFRKNYADLPFVAKRIPKTDIIDFVKLPVQVVRTLRLVRPINEKTNKPLHKGDFFCHLKHLINWITFISTLPMRRSGTRNNKITIHGQVIDWLIKEISNPNGSLPVSGLIGKSPYPMNENSFGHVQKVLLNFFSKPISKED…
PS_11-281_00014412	152	135704	138212	2509	MRFDWVLQICILASSRAIHGVLAIGDGIKAIDLELKKPGEDWNNAYINSCEGNHSGLDGDIMEDKDPKLIQSDSGKEIKRKHEQMEGRGFDPSVESSKRNAREVDRELQHSRHMDSTKLEPTTGAFNHKVKDNSKAREGELKNDAIMESQPHSIESSSIPSQARGIGTSTSSKAAIEAVEQCSQQMAKDMAQWQSDFSQMSMYPDERISFKKHVDVVRNSMGQILTKKMYQLRRNPYVLEGVPDDVSNKIFELADRDWLKNIADLEPAVMLLNRLGTRFAKLLLIRWCDLMTKFFSDLKQHEIITIYSLNSFLNRYNKGQFILSYVNVKMFPHNSHNVYLNFNLKLSLQENSYGTQMANVLECEPSLCFKVDCISIKTRRFLTIMSIPPFPGLDHKTWK…
PS_11-281_haploid_00003208	54	81143	82788	1646	MPGRKLCLLKMALSVLHVAIARLSGPLETAPSSGHTIHPSKDDAIFENLEDIVNLDPVGWRQSSLVSPRLSDQYSAKNRPPQGTRAALSMGPRMIHLPSDNDAIEPFEFGLPRPSLIAPGLSDEYPLGNPSRSASNGPTSNFPTGNTEPEDGLASRLRSTPDRQDRGAHQYQETNSSLGKHPRDAESVGVDHQIRPTKKLIQKLNENSSQFQYRLSVGDEEYVIRKAEKRYQGYANWTKVLSRHAEEFPPRDEEITQSAKQTIEDHIENFPVSFFHDERLPGRYGTTSLVEFHLPPIIFAWISHAPEYERKDYLERNQNMWTFKRNLRRKIRPIFRSLNIIHNMAASNGLHHEIPQLTQDTHKELLTWFHDLIFAENGSLSKKRSDNPKGKTVDQARLY…
PS_11-281_haploid_00006920	184	16114	18234	2121	MWFCSLCTIIAAASTFTAGVPLVARHSRHQDSSHGPDKLNQWTPSTYPNHLQKRMFSWKGSGSTSSQINSAITIEKASVSDLTKRALTVNPHVIPIPGKPFLVRFQSLPTDTTTGSKTNLLSSHDITNNQPSTPLSAHSLKEPQREAPIKNKSIPIPRNLDNAVHEFLTKVPPGSTSHPASGIYLSRRREAYILCESRYRASPEKSQVAQQNKVRESWDKLLQNVQKWFSSWFSSLSKKTQSDENAAKSLTTTGTPPGHAASRIQTASTTHQTSEYEHAKPQAQNSDVKMAETAQTVTTHESSSLPILRFDFTRLYADPWSRLIGWLMSILSLFRKENPSHKAPTILSDNHSSSGLPKSVSLPNLSRQNPDEINDAAWLQTVSQMQHATYSVAEQESLH…
PS_11-281_haploid_00006507	165	40052	41899	1848	MSFGLYPFIVCLGLLFSWTLAFEDSTHDYLDLLLHDWTDEPPPNLDDCWQPTGPIANIMTASPVTFSAHSEKLLSGFEARRELSTGPIDHAIVGPSRSPLDPTIGDQQSSVHDHAINLPPPLQSEQTQRKRPRYDLEGQHDPESKLVSEPLPRSSAQPKRISENYQTTTASSSSTAMRTPHIPWTSASDAHLRFAAMKKSKFDHHPLINSETRTYIQSHPEMTKMPAYTDYSQEISTRVNTMTTRLNLAYQDNISPQGPTVRRSDSSTPWTSERNSISRDYIDYLDLHTYTSQPPKSLLPMNRIEQKLKYDRLIFDEDIFKDPCLSSEHQRRIIRINTAFKNLEVMKVLIEQDEHALWKETLNSYHFVNYDRSVDKRSNKSTGQSKSNEAKRAFWNDSC…
PS_11-281_haploid_00002163	30	99597	101431	1835	MFLTKILVALQMLHYHAVSAHPLALAKSLVKRGEEMVPPFLDKLQDLAEPATEQLQHEMQETRKKSSSPGGVCGPFGPGCQFVNQSLCPFGAQIVTNPHLLACERDASGEGLCSISTMPQDVSGKFDGIICIAHLQKPKRNMNVLNLVFHMSKEIVDTSNHHNFAPSGKIAHLDNYESKMLQKIVNNSIRRYPSSHLFLQMNTLRAILDDSKKNEVLILVQKYQKLHRRLHFGLKDFPKSPSHSPPYELTAKSFQDKIPISHPAHQKKEEIIRECQALMRKFDRTKGERLAEILIADYTTKPPYSTQFLQDYYLKMNDFLEISGDFKESYDKYSAIGSMHSMTYLQKILYGFSFGRKISQSQQGKIGYLALKRETNHIPVPENNSRKAIHRRLMIILSN…
PS_11-281_haploid_00004265	81	143627	156733	13107	PSPTEMGIDAVVLMVLVLPPWFHLGHGTSGAERACHCASSIGLRASSEYKYPLPSPKDQSDKKMKLFSLLLLLQFLCSSQAQQVGTEKPEKAVPFTVQQCDNGACKPVQGGLTIDANWRWTHKAGQDCYQGTKWDPTICANGDDCAKNCAIEGADYEKDYGVVPTGADSVTLKFVTNKNVGSRMYLLDASGQKYQMFMLKNKQFSFDVDVSKLPCGINGALYFTAMDADGGTSAFPNNKAGAKYGTGYCDAQCPRDIKFIAGKANSEGWQGEGTDAGKGKMGNCCPEMDIWEANSISQAFTPHTCKDISAKPCTGALCGDGKGNRYKGLCDKDGCDFASYRWGATKFYGKGKKVDTSKKMTVTTQFVTKDNTDRGELSEIRRVYVQDGKVIQNEAVKIK…
PS_11-281_haploid_00002648	40	133491	136163	2673	MRTPFRCVLMLWAVRLARPGRTPIELLTETLPEFGSDRYRTTSGGVVEPSTELSLSLANPHRSFQPATSARPKEIDFLGAWEKDVDRGGEPHRIPFWMLGPSAPAADQEDTNELIDRSKRVKYQSNQRTPSPELVSGFHQNAHDSSDKTHRDSSNHPELEHGNQDDSHSGSRIICLPSDSTVNSAGGIQIASGAAPRQGDRISTRLSDTEQDAASSKLIENPGPGKSSVADGYRSNQATEAKARDLLLVKGRASLEDIDPPLWAFIYSMKLDISDPLWQEITSEHEATISSFITSLSSHLDPLRTQTELYSSAQEFAHLLWCVNSKFLRTFRPSDKAYLQEQLDVQYWITRLFADSATSQGISITEGHRKPTSSENAKNGLAKLIAAALASRKLRPEYE…
PS_11-281_00004920	41	217940	219609	1670	MFLQTRALVVYGAILTLFTGTATTFPTAKLPRRMEPVVFEGATDFMIVNQNNHYDLELHFFWPVFRWNRTAKKVCQRLEPSNCPHCIRGSKVYTHADLDSIPEGSDESGLTLMQFRAHAGREMRVDSEDMDRFVNHWLSRDTYMLIEYMSDRFTFRALYEDLLEWLHLQQKTNDEIAKVWEALLKKVNKTSELKSEMESKMSLLNFHISLMRGEDLTDAEKQEFVNWKLAKLWRSQYADTAKLKIPGLLKDYMAWAKVDEKLKDNVYVLAWHNSNNKKSEISRKLVEGLNQSWWHWRSILRVMQDLWEKFIKMTERKPRSDKS
PS_11-281_00014999	207	91934	97670	5737	MPYWWLSKNWHWLVLLACLHHTPQLVKGTPYLPFHSPTIEPANIPETMRTVSPDGMTVIETRRLGPPIRTFHSDPNVEEQYIVHSVSSIAHHRVPSGFQPWPNTMHPVHSYRQNTMINPGFYPNHLPAPGLPRFHHPDSRSLQTLPHRAILSELPKYAPPPFVPRQPPRQSNKAARNRPVNDVATNPPVDLIPTKGEAPARKTPAHREPASVLDEDVNNASEKVRGDVASTQAPIPPPIRETSHEKSETKKIDTGPALVNQVSKEVRKAAEKTETQRVSAVTLDKSQGGSPGVSSNVPSQAVLEHDRPAVVQTSWTWRPNVTGKSKPSHFWDSTWRCYPSPVNTESSQLDGQKEKAQYLSKPKPTFKEILESKIKETAPQRKISRIARKNVPTQSQKYN…
PS_11-281_00001788	6	1048566	1055765	7200	MFQFRIDAILSALILLNNLISIESKVVLIRDNDHQYYDHGSNIGEKCFPSPSVGLSLPHSLSPSPKHWWCSQFDEYAWLGFSYHVGDCPSRATMTKTFAWMRGEKKARYVRLYGGCDAIGFDDDVIEAAVKSGVGIYALIWFGFDNDDKWKGRKERLLHAIKNNPKAPYVIRAVTCGSEPLYDKVLPIPEIVVQIKDLKKQLEPFGIPVTLSEMPAGYQANGDTPEIFEAVDFIAIRNDVQYGLQHSGHRKKVVLTQTGWPSNMKMWKANSPNAIADIYQEFRYFQILDHNCNYFKDNKISWFAHVYNETSVAGWGIYYANGTEKFKFNPRISSRSLMGSSAERSKMNQPALLDHHQEEEEEEEDLAASRNQGMVQIIRAFQLIQAEQEAISLSVEQQL…
PS_11-281_00011666	120	190591	197417	6827	MHFASTQSTLHSKMYYTILLIALLFIHSSQSVPVESIVNAEKVAATGETVLRGKPLNEVKMITPEFRQGIKTKYEKSDKAVFLFDQDGTVQPFQQVNDAIDQKRITAALKKLAADPRNEIWLVTARDVKSLEQNYGHIKNLNFAGYLGAQLSAKNIKEVNLPELGEEFKVLDQEASKVFSGNGIPFKVTKARYYLDYTIPKSGVDKETLYAGGIPHDVIDTGNITSIEKLKKMVQDDLAYEDYKVNDWDLGDHFRRWKETSRFWTVAWRHGIDEGMHRAMKLKNFDALLVQSDAEVKGSTQTANHLCQEVGGHSHLIDYVIQLIEELAKTRRSTPRRDPLGIKALTKSGLERIKILLAKWKKSLRRSQSAGEMHFATNHSTLPSKMFYTILLIALLFIP…
PS_11-281_00011857	111	102726	105201	2476	MLVCLASLVVVVLVSQADAKLPITYKYGTNLGGWLLVIRILNSESEPWMNPVEWAEIGGEYCPTDAASCVASEWSLARKLGQKSANVAFLKHWQSWFTQDHVNQLKALKLDHWIVEELVEAPAELYAQGGWMELKRGLHQLRDAGFHVTLAMHALPGVSASNQMFAGNVTSDVQFYKDHNYQRALTWSAVMTSMSHLDPDFTSVVAIECINEPLSDAGLTPGLEQYYSDFVTITRVIEFSIGVKCEADLRKSIGRLSQSKNALVALRAAIPLIVVYAGRGKVDVDPRVLGILESFSINSSPAATAPASVQTGNIQATPRSKISPTITSQSAILKQILPSTMAMPKRWQWKGASNSMANHTLGPAAYEDHMYFAYGGVADPNLKSYLTTMCNQQHYQDAR…
PS_11-281_00003160	25	331707	338860	7154	MDYLTHTRLSFFLLLIAISLGKLQAATPHASDKPSQASPAGGPITFRSPLAKAFVVPQRLPGVDFPIQQSYAGRLNIATDPKQTAEAFFWMIPADNARGSKHVTMWINGLHACSSLYGAFRGSSPNVLCTPVLSLQHKPPGISPPSCSTPIKITMSLEEENLSWTRSSNVIYLDVLPKVGFTRGTYSVKGSSDVGVLVVNFLKSFLKVFPEMNGLNLFLAGYSLSGTYATYAAQKIYAQQSQLGLKLQGMILVDALIAASDFHMYAATTKFVTENNDVFKFDAAKLQKTAGNRQTKLGVVLHVSELTLSFPNTFSTFSKALDPSNPPWFTPDCMNLYSQVKTGTRSYPIGEHTLMLLSFDSDVHGSPRDLNLWNIHDPASADTNYTRFNYPGRADVQKA…
PS_11-281_00006608	38	156524	162314	5791	MESNTYRLGGFRFLLVAGTFVIQSQSMEATDKGKAAAVVTITHTYDKQTGELLFENQSTVFIRGSGGFGGKKNSSDRGSASAINRPPNRKPDLIMTKKTDPKQAALYRLTGDFNPSHIDPAFSSVGGFKNPILHGLCFFGIFGQHIYEKFGPYQDIQVRFVGLVYPGESIETYMWKEANKVIFAALVTPSQLDKSRCRVSSAKRSRSDGDAVAWARDLHGVRTQPSLAGQSCIRPLWQQPPLALLRRQGHLRHISTLSKHHKRGMATRAKEQSEPASHKVEGQKVQQKDSIPILKLNEAIVIALCDDQSGKEGVYLIKLLRSHRLPVKALISLKSKFMPSFSKMTWPDICEIWNQYKDHTNVPSYEPDELYIPGSFATQVFHAIEKAEMDTCRLSAATN…
PS_11-281_00012767	177	48493	57268	8776	MFKLKLANLLILIIAACQLYRSTLSNQFYQNVDSANLRRREIPFGNPNTNYANRNAYDGYGSSAGHGTKNTNVPDQGSTTSPPGSTGALPNGGTSANAPNVGGISPGAGTPSAANAGPGGAVSPGATNPAGTNGGSPSSGTPIGGNGANPSGVTGNKPSGASGSPQAGANSGSPGGTASPLSGTPIGGNGANPSGVAGNKPSPQAGANSGNPASNAAGASPGSPLGSSPGGTPSVSAPGSTSGSVPGSTSPGSTPGGAKGISPGGAKDSSPSATGSVPTGTSAVAPGSNPSSGLGSTPGGAKANSPGATGNLNFQWRLGFDCSGINSGINSRIDSGISSRIDCGINPRISYGIDPGSAPGSTPGSPLGPTLGSTPGSTPGSTPGSTPGSTPGGAKSSSP…
PS_11-281_00003315	26	389410	391522	2113	MAPFVMALAMMAIVKVVEAASVEVSTLLKIGDPIPVNCALDHDCDPTELTDASYRDYYKTDKSSWGSLGLDPNLLHINEIAFGFVPAFLEKLSPNKPQDINDKLFKPMAIMGDYISLTSWDKELKAIDWHIKTVQNLEGNPVWCIALMPSEGLDYMTYEVVNKIAAKLKHVNDLGITVWLRFAHEMNGGWYSWGMQPEKFKEKWQLLAKEVKRVTNRTYMLWSPNAMFGDGPDKVRGGYTPYFPEPWSVDICGLSFYHWGKGAERINKKPEPDEVVKKLADFARIYGPDGWNKPIIIAETAACFTTFQGTTLSVGGGYSELDIKITWLHLLVDRYIKKTIPDLKAVIWFEVLKQEAAPGGHAVRNEDFRLVTGNAGVSWAVRQLFANYHRKELTKTLSAQ
PS_11-281_haploid_00005879	138	109431	112819	3389	MTASTHRFRKVLGLIPIISLALGVLLPSSRACGDGLHKRSQPSATPPPGAPNRQLEWGDLNIIHTTDSHVGLVTLLQVHVKTQLGEYSDPQGHLKSEQPEPNYSGDFGDFDSFVRRMKQKANHKGVDLLVVDSGDLHDGNGLSDAEPSVHPGTPRGTTTSKIFTRVPYDILAIGKAFLESILLCKPSLLRYVSTNENEIDITTTLTMTGNHELYDLEIAQQMHDQFAPSWKGSYLTTNVNITTSGTSVPLGSRYRKLVTEQGRKLVLEPWFKEAIHDKPDLFLLAGHMGVRDPDWKLVLDSIRAIHPEVPVIILGGHYHIRDCQQLDDRSMSWLVEGLSGLDQPEQKPKFTRRYLDANRVTYEFHAGEKFDTIEGVQTSAELTKAAEEFDIHHRLGIAP…
PS_11-281_00011495	123	147796	154178	6383	MARGFAQMSPTYLPSIIALFLLCLLDLCVKVSSEVLTASVPSYAPVTVECPEQPLLRLAGSAIGRNQTLSQAEANFRKGRRSVINPLWRQFFTNGPGRATGYGSTLFPTQNQEDWPVLGIAHSGGGLRASLYAAGVMQAFDARTTSSPVRGVYPLATYVTGLSGGSWLVASAAANNYPPVPEMVSGWDLEKDMVLPGGINVLRSTQFLDAIHDTVRLKQKAGYSVSLTDQWGRALSYHFLPGTTNENFYTNSPTTAHGAGLLFSGLKSTRRMQEFQIPLPIVVSNHKPLDESATNPSNVPVSGETYVPLSAPVYEVSPFEFGSYDPQLSAFIPTEFIGTSLNAGKPYVASPKARKIDLKNICVRGYDQLSFIIGSSATLFNAITGVPVQYTSVMSMMAR…
PS_11-281_00013988	179	17590	19683	2094	MQTAMMMKILVGVFSILRQSSIITLASPSPEMVAPDHKINFEKRSDPDCDLRVNFHSGFTSGFSTPPRYTSINTSLYQLTSLYQLIHKPTMNPKSLKPQTVATKTPAKKKPIKKTPAKEAKKVTPAQKKNVAGRTPKKVIVEKEESESGKEEEEEEEEEEEDSSEEENTNDTKKKKKKKNHPWTDDQRVALLAFIHDQIALGKGTDNGNLKSEGWTAVRKEMVDRFEIKFDEEQLKNQKGAIRKLYVDLKFLKAQLGFGWNAATGMVTAENGTWKELIGAHPKRKFRSLRKMTIHWFDLAYELFDTSMANGEGAVLPGAAPPKDGGDKCSLVLTNSSDLSKNSVKRRQDLTKAIELDLSDDDEIAFKQSAPERSIVQKAERLIVRKAGRLIVQKAERLI…
PS_11-281_00003121	25	137891	144654	6764	MAKTFGLLGSLILAGSLKPAGPGRPRSELRVQRIGWAWKQTYETNQVEVVTVLSKQVEEGISFYPFNQPTQSITPTQPIQDGRAYHLFRLSTGNLPQPICTNEFTKPRCNCNCNSNLNRTTIMTEENNDYQYNPLSQSQEHPPLLNRLQVPLIQLLNRLSSIPFLTKNPLHLMFSKLKTYLSSQSLLTRLPSLNLNFNINNNNSDQHSSSSDRLLDNSPQAEPNNADPTENQLSERLKYLICSSFLLNPGLQPDFYDSHPTPPMVSELASFDESSSSHISSLRPNLAFDFIASFRFFRPHPRLVLGLSTLLILISYHVSPRWALFSLPVIALAIFRPRTLSPYHHHLRHIDIIPHLSPQTLQLKIQSALVPEIAKLVNKSQALDLRVSRAIGAVKEIEC…
PS_11-281_00005153	33	83640	89236	5597	MSSIRVVLLYFLLLLLFEAVSFKWGQRVQTSFRLGSPTSSPPKNQQERKKERNGNKHNQATTNTKATEQENNNREHHTRTAPQLELKNENEEESRTRRYSQSTIIDNSNNNNDTRKLRNRTSTPLFNQHDQSPTSLFKRIKNGISITPKHSFISTTSTSSSTSALDLFQTTGRSSDLTETVAQDYHQKSKVPLNRSQSDSMGLTSTFPDHHPQQSTTTTIQPSPSSSSLRIKRPATATTPQNRISRSFSQSTKIPTTNTTTDKLNRSTGYLSSSLLRNHTLDNHHYLSNSDHTDLIKSASVVPRPKHQQSLVKKLRRPRTAGTDVTPPLLLLSISSINNQLSKSLTKLGRSMTASFSKKESLSKPLERLNDSESEQDYLIRLSGYVEKSKIPSILASSS…
PS_11-281_00013742	147	1723	4383	2661	MKSGIYAACFLAAFAAATPIEHEARQISSFNQASGSGQQATSNSQATPWGMSSNQQSSSYSYQSSSQVIQGFAPIVGLLGNMQGMLASGTMTQAMAMSSMNQLVGQLQPVMSNLIGCGCIGGVDWIYVQQRLRPTHPSGSRSPNELPGAGFNNLMMPFGQMLPTMQSFVSSYSQNSAFSSYAQTLNPFVNLIGGYKNALEAAKQAVQNFQSSSKPFFRPTDYFAEMIKSDAHMETIRVRLVEEAEGLKASEEAKEKRELKKFGKAIQVENKLQREKETKRIKEGVKELRKKRKDVTKLDGQEEQEFDIAIEETLSSNPKKRAGGSSGGEPEGRKKTRTAREHKFGRPKPKGVTGRRWKENTKSSAGSFEGMGGKGDGRLSSGTGRSRGRGRGAGGSSKR…
PS_11-281_00012902	133	105579	107690	2112	MIRSIPLFLWAYLGLHLVQADTASLRQKFSALKIDAVFPGDPNYVKFSTPFNRRFTYQPAAIVFPNNTNAVADSVKVGVGEKLFISPRSGGHSYAAYGLGGMDGALVVDLQRIKQIQVDASGVAVIGTGARLGDIALSLNSQGGRALPHGTCAGVGIGGHSSFGGYGFTSRQWGLTLDTIIGHEIVLANGSIITTSKEVNPDLFWALRGAGSSYGIITAIRFQTKPAPRQATNYAYDWDFTVAELANALIKLQAFCMTNLPAQLGMNANLGKSDQSGKIRLSFTGAFYGAPASFAGVVQPFVSQMPKPVGKSVTTTDWITSLQALAGDQALSTSGKLSKYSARMDPTTERDTFYAKSLTTPQSAPMSNSSILAFSKLLINQGRASNTSWFVQVELYGGK…
PS_11-281_00012863	134	112263	116281	4019	MMGSSRSRNYNFLLLLLIITIFLVFLTHETVAFGAGNIPSYAYLEDKAFRHGDIEDVLSEIAKKAGGGFLGGIGAKKFGGLDIKRVYFGNWLRDYSQAMDVAGLSKLARQTIINLVMALGFLAHGYATDEFEVTEDRLGVYLPVEHIDNPKGYNEGKDARTVHPGLRGPIDPQELQIDHRTGMKNYIANENGTWDTSAACIRRTLLKCIEVGRRAKGGNDADSYEAYRLLGTALHTLEDLTAHSNWCELSLRRLGHGEVFCHVGDACQIDTPSGRAPPLITGVFGAADFLHSLLGEASDHISEASVSDLSKAMNTARSAPGSDPSGDALRSLFFQIPSGNSGNELSREFDNLSEIRNRTAPNSGFDPAQMSPQELHATLWKVLKFRDNVCKSIERTIEK…
PS_11-281_haploid_00007789	231	62987	66973	3987	MIFLSSIIISLSLSRLISTQAIRSGKTPNTFEVVGHSGASAQMMFLGSPTKTYVVDKVENNELKLNGLPVWGTSYDTESNTATPMPINSNSFCAGGNVLGNGTWFVFQQFQLFVHLSHATAQTETTFLLNVGGNLAVSWGGLNVANNSKSNLFLPIIIRDFQPNLPFAPLVDPYKNKDGGKSMRLLTPCNDNSCQWAESTPMTTRRWYPTLETLEDGSIIIIGGDDWGGYVNDKGQNNPTYEFFPSKGTLTWLLPSGNYKTNTEFQIPNVPHSVRTYPGSAANAMLPLTPANNWTASIIFCGGTNLQPDQWKLDWNIAAYPADSSCVRITPDVDTNWRDDDPLPEGRSMGNFIFLPDGRLFLLNGIAKGTAGYGNTSWALGQSFGDAPIYEAAYFDPNA…
PS_11-281_haploid_00010769	490	31630	33658	2029	FASSSKSKLTMRSPCPTLLEAFLLVALLIAVNTDARRAKGEPKVKGYYPTYNSEAQPPSKIDWAAYTDVLYFMVIPQADGSLSFDPALTPSQGEKLVTEFVSQARKPLTSNHLRRREPSSQYGWLDRLTVHVVAHPDAKLTQTSHLCRHFSNLTATAPSRKRFAQVLVNFAKKHGFTGLEMDWEYPNGDGIGCNSRNPDDVVNFGLLTKELRTLWPEVELTAAVGITGLNGADGSPATPKETALLTANLDYINLMAYDVFGSWSETTGPIAPLYATCAPAGAAQSVETGLQVALKQGFKASQVLLGIPGYAKRSELASPKLVPKVVGSHTTLYYQKPTGVTPPGGKFDDKPGKDICGNAQKWGGSFLVTELISNGWLSKDQKTGLKGYKRYFDECSGQP…
PS_11-281_haploid_00005482	123	120995	123578	2584	MQRALLLAALAGMLLGVEGANVGGVRTSPSPQEPSALFETHLAPATFRKLHHPPGDEHSIALQIGLKNTRFEDSIDDLLERMSDPAHPRFRPHLSDKELAELSRPGDDSIEAVVGWLKSHGFKKHQMKWTAHQDWISLEKVPLKKVENMLNTTYSVYQHDDGEHVIRTEKYSLPTNLHRHIELIQPTTMFGRLQRQRSSVRVIEKLPTEKHKVLIDPNIPNTCTDPESVTNDCLRQLYKTDDYKVQAANSNQIGITGFLEELGNFKDAQMFLKTQRRDQLGGTFEVVSVNNGTDSQDLEQDQIDRQLGVEANLDTQTALGFTLPTRNIFWSVGGSPPFTPDLTSPYNTNEPYLEWLTYILGKPQGEIPRVISTSYGDNEQTVPISYARRVCRGFAALGA…
PS_11-281_haploid_00011285	581	14397	17148	2752	MFKHLCKAFLLIASVVLAVSLKLFSGKNKLHVKKSVRSDQFGVFLCTEKAEPPVGELRFANPIKRPRHTLTEMLPEPYQSWLNGKKLNPLGHIKAFGPGQEDCLTLDITRPAGTTNSSRLPVMYFIFLGGFNYGVSWQLTPKFLVKKSMDMGMPVIHVTANHRLNDGYLKSGLWLPSGKEVGEAGVGNLGLKDQRLTLEWIKFAGDPDKVTIYGESSGAISVSHHLLAFKGQHNNLFRAAICHSGTAIPIGKLSDGAGQQAFDHIAKYVDCGDASDKLACLRKAPFEKLLKAVEIFPGTFSFGAFPLTFSPVVDGDFVTGSMQTALKAGEFAKVPVITGDTLDEGTVLALGTLPLHTEDDLRAFGAVITKKFQRPTPELIAKILELWPSDPRAGSPFSS…
PS_11-281_00005476	22	307445	308876	1432	MNNLSPLLSGSFADHLLCNCPLRQRPNQARSAFRPAPNHPKQTQFHQNLAGGFQLSNPIITPPGSTGVYPQPNPVDRFTNLSPQQHTTTPDSTLQPTCYYCRSSRTSANNFVANESLVEMAEIGDNVNDLNNLCFDHVVAEGLANVPIIDSEATSGGNAFITGKGDLTFSGLDNQRVTIHGVLYCEHVRSTSILLAALQKAHAYFAYDVLQESCNDTSACLKSSFCPVSADVCTKMRHKIFVAPLNINESPIVNTNSPSKDEKVIRNWHRLFGHTSLQKIRPIIQEKLVYDLLIFIPKGDIRCDICACGKSLNKNCLHGSDHPIYKLEIITADIVGPSKETAFNKGLFLLTICGVATGFSEAKVMASKDMAAQLLMDTVNF
PS_11-281_00009555	69	162374	164146	1773	MVTLHDLNAVVQSWVRKGGISCSSDYEAFRQVWDPIQSVLLRRKLINTVEDIRSCFYQAFSSKCQEQIQMILFKKNKLIPVHEDFAKFPPFKDLHAAAEEVLFNRIAPIVDSSRALNPVQETSFKDLIDVAESPRSLCITDKVSRMLQLLDDRLKKLDALEQRLTKALSASSVSTTAGRSRVICYYCHWEGHGTAQCEALWKDKEGHLVNQKGQNYFLPSGALIPFDPSRPIRGIVSKFQTSNSSTSPVDPPYRSSHGAIPMPSPTVSQSHCRRPICKSSAADSSRFNPVSSGCHAPSAQAVDSVLKKISELIIASVSDPNRSSSRQFNQPAKCLIPRSDLREEVKLSFPILGSNNLREEVKLSPILIPIQSHSSLANTENCRPCFSYPSHSQSLSRTD…
PS_11-281_00015954	217	37802	38653	852	MSRVALLQAISTRQLLELIVGAEEAFILCSHWHGPSVLVDFDRMHPEAKSRNHMPAPSNYQAPTQNNLSPPRPTPRISATERRPPPPQQPPPIPPRPASMMSGRTREPLAPPPPPLYPPPVVNNNRYEAAPANILRPVPRYPVNAPDVQMRSPPQQQAAQAMPPRSLPQAASQRQDLTRPARFNPYRYDRRDPQQLESRVPRAPRAPRQQNTAPPHGRDSNGSQNRRNTVDPTEEVMRMGTFFMDATQAVANIRRAQYRQERRNNQRNNQGNNQGNNQRNRNN
PS_11-281_00005142	33	25465	29223	3759	DKIKPEKSCHPFASLDTSSQALSSGPYDFFCVKNVEVTSEFCFAGRNISCFGKKAVPTINLTLWEGTVHTLIKEVSFDSWRPHVLASLVAFTRTRTCMLRSPDLIRLGLFWRSTRSVNTRNKILIRKRPLIQAREAINLVATSVLDLFVPLILDLLTSLLTPSKSTVNAAKDLTSSSLPPSEVDDQSEENSQRLKSTWSRVRNTLGAPLPDYQELTKADDRGPNGEDSDSVSEEDTNEVEEDLTENADIDLPEYNEADPNNETKQLETCPTDTNPILPALGMLMSTTPSSRRLVAAFFFIPASGISDPFDAQGFELGRSGRSRKARHSTIKETEGPSGSQGYQRTIFVGRGARRGTCFCRRDFWALEETCKSIHHRLHSRASAIVITTDSQLVEMRLSA…
PS_11-281_haploid_00011106	545	6958	10612	3655	MPLSRKQKKENPTSLESSAVSSPINPSHRPNQDDSETNDGNGLTTPNSTQAPCQGSYDPRADTPPTNEEQLQRARLTYTNGISESYKHYLTPELSTQLDKHGRRMIAYPCKLCGQPISRPTSDSLCSNLNKHVAGCILKHKGLKNTQSLANLGITGTGNINVKEVSQLYAIWCAEAARPFSALVDESHRALLHPTINKHLPSRRAVLRDTHMLYSAIQQDYKAVLNSHTGALYLGVDAWQSPNGFDILGVVIYRLEEPASGKSKLEAMPLDFVRLSQRHTGEDLAKTVRLVVEKFGIQHKICGIVSDNASNNAVMVRELKKQKWDRFKGEGQWKKQPTSNGDQDGSSGLDSGSDDAGEQIRPSVCLQHLIMMFNTFTIGLADTRFNRERDTSSGDDESS…
PS_11-281_00014472	160	33302	35765	2464	MADFPGNTPSYIGPLRHHHQAHRSPHGNPRACKHPRSCLGKHARNICIKVHRSVLSRFPGFPLPEYIRQVASAKDLALLPAEAVQPNDMGHRQRRSQLSRDQAVNLGVQDDNDGSIRARNASSKTTHEGGQANQIKSPAKGQVSLKRQSREGDSDTDSSVDWGHFDDSADKDFIPHRHRASKPSRKRCARATTLSHNHLVGKIREPRDVTPPESDEERQSIEGPQSEEDDHSFEDCHSIEEDCRSIEEGESNDLRQSKEERLLIKERILIEVSESDEDWESNEEGKSDREDESNEEHLQGNHGNSRFEEERQSTGVDHASRSQLFVAPPLVELQRLQFWAQPGGGEPVQPGRPDVWIILGTSSQICPEYLVISSRWLKCTAWRGWQLLHWEQFVNRACL…
PS_11-281_00000659	1	340095	340987	893	MSTKTRETKILLTPTNYGIWMLSIQSKLQQIVVLSMLEDNVPVKTDANKAAILDLSEKTYHLIIVHLAPEVLAYVSSVYSSPTRFNGYALWHLLKLHYAGGDLASQTTALAKFNHLAFTSIAKFIPDIQLANQAINMSGCIFNDHIRVNQMLSKLPSEFQSFRDIISMGNKHHSFEAVLKKLENYVAMNNLNHKASSIATLRSVQTAMNTRSENQTTLPVPYVNTARHPFPEKAPKSHQAHMTISTTQINSPVKKAKVTSAGSALPTVFVITSTKCDLKTSSTTSRS
PS_11-281_00003048	19	521417	536500	15084	RAATWCDSRQWPLSLRKARLRESNPRRKQIRAWEKLGNLDSPTRNSYGGALTNSWDHLESYLTSGRTSNVLHLDTADANELEIYLNRIGTKLSVQDEQVLDKFYSAFPVSNKQFNTRVHATAKDLELLLKWKDANADFGCLVPEVDGWGDLLGGKDFPPLQSSDLIKKNLKTIDFFEKDSDVIADVIAKAPFEQWKAYLGPEEYKSRIEILKTMSNLKNLHRIPADTIRDWIEQGLDVNRMLKVVDYTLEHGFPDLASMGSTELKTAKKLFLKKNTYGIDWSKSLEHQELLKTPQGKEYLDIRQNLKDLVSPPQQPSTVPSPEFEGSPLTPIIQNQRSFTEPVAVLDRPASYPGYSTRMPLYDSLKQRFMRLFNVNTEGPRALSSPRPQPSIPTPLLVF…
PS_11-281_00016080	253	9156	14394	5239	MDAVNPTVLKTTIEAIPVLTEDNFSTWKTRITALFKLGGLKDQIINGEPALNDTDNTILCAIIIAKLSTTTHKNVVNSTNEEDAQLLWRNILRRFISNEPSNRARVYFSFASIVFDPSDIKKFITEVRSTLVRMEDVGIELPLDIITYDLIRRLPKSFDNIKQKITHSKDGEDIKPEVLIDHLEIHLNELKLTSGSKSESLESAMFTREDLRCKNGMHNPFSTNHTKENCFAVHPDKREAYLKRTQGSNVSSFSTFSSHHPNVFILDSGSTSHMVSDKKLFLHLDETEKGLINTSCGSNTLKIEGKGSISLIFKKNPIVFHNVLFVPKITVNLLSLRHLLLEQCNLNFHINHFTIHKHDNLFLEGNYHCNIPVIKFESHDHQSHLSLAELMHKSLGHIS…
PS_11-281_00000903	17	278418	282803	4386	MLLSLSAPGLKPTATHLPYLYPQVLNLACTQSYVLRKQTRILEFLIKLGAKLLEMQNYNALILVMITPNSFTILLLKRTWEGVGDKAQALFENMNKAVSHQRNYAVVRGIVEKSKKLGFASKTIQIPANSASPLDSMDNSTLGHLRRRHWTPTGSEHTGTGHGNPTHCASPELPGVQIIDFDKYQKMMKIMDEIERFQVKFNFLEVSSITAYIPQTLAGTKSPSFPSSEPPRQTQAQFYDRQTSNGSPSQYDIVSAAQIESLAKLAEIWASANPFLSVADGRSRNISSNQLIELGEHHNKVHSGLHYLALIYVPSDFIRLLSESLCITLVFAFTNGLYAIAAVSRLSPKLNKTLAMERVNGSSTALIQAHRDSVREGYNLAFSPDLVTNSLVSAAITVL…
PS_11-281_haploid_00002745	43	10767	14043	3277	MTGIQGMIEKFVAKPLTSAARREMEGSRSAGRLKSGIKIQHQAFGDFFVHEDRSFAGVRAERLSKYTSYTVSEGFQRETEKIYIAKLLQSATWKLDLRLIPDGLFYFLSELCRLSISFQSDLKTDDSQYTLAILATLMNSEIILFIISSFKMRRIGARIFFPVILTFTGILIFCHAFLSNYTGLLVARFLVGLVNGGLFPGFLLYLSSFYSWRMALFYCTGCLAGGLSGTFAYTLTRLDGALGLAGWAWVFIVEFFSPSSREIVKIIVEQVSDIYTGKNCKLKKIEGMLTVLGGSVGFYLFPSSLDDAGFLTADEKKAVCERLHRDRSPVAAGSLLDEKPFRSSGFQIWQAIRSPHVGLCCLAFFFAGTNVNSLTYFQPSILNSLGYGPSVSRVMSIPP…
PS_11-281_00003874	16	324798	329659	4862	MNTSKPDLINEKLSTSFGHKRDLVIDKFDCLAHRCGQPEQRATPLPQKLSTDEINLHQAHLKRLHSSLLPLLGEQIAGLGSLIDSTALGEDSERQFEYILGIQSELHRTLVDIASVLTTICPETSSRKQSINDQHLEALKFIRLDRLRTRADRMRCTIEDFLDACWFLIEDLEISPEKLTEWDVIVRSQNRMDARKSWAIAEIESTIIFIRGSELNFAQMEWQFESPVNIDDLLSKATSRINLLNNKMNQTPTFRTLQTRNGPVIQLTKSTIAIVKLSRLFYKKLSGTAFSIKRCPLYTKMCSSELDTMISSATRTRNELDQMMCALDDFRYPAIVESAARSLLKEFQALLFLITFKLVPLIQGNEADSAQIELMTWFADWSTLLHVATRNVAEASEPF…
PS_11-281_00011302	93	232228	239823	7596	MPTSRKCKKNNHTSLESSAISSPTNRDDTNEADGDVNSHGEPVTPSSTQAPQTTDEEELQRARLTYTNGICDSYQYYLTPELSNQLDKHKRRMIAYPCRLCGQHISRPTSDSSCSNLNKHVAGCLRKQNNSKKTHTLASLGIKGTGEINPKEVPQLCAVWCAEAARPFSALVDESHQAILHPTIVKHLPTRKAVKKDIHMLYSAIQESYKAILNAHKGALYLGVDVWQSPNGFDILGVVIYRLEELVSGKSKLEAMPLDFVRLSQRHTGEYLAETVRLVVEKFGIQQKICGIVSDNASNNEVMVRELKKQKWRALQRGGPVGTLFCPHSQPHRPRNSPPVWNQKKKKTPNTESTSAQDGSSGSDSGTDDAADQIRPFDCKRDTGSEDGESSSSGLDASD…
PS_11-281_haploid_00009111	321	16655	20691	4037	MVGTIASRATRQETQGDYEQAFSLYVDSVQKYLYLIRIIQDGPLKEHLKTISSKLLNRAEQIKSSRPQLSLRAPIRDRTSQEQDIVLQRSQKINGITFPPWSPSNSTPAKGASYKRHSQSIYVFECTADKADDKFPYRQWDRTAAIQPALSPVQKETFLEWRSINKTDTILQLYNHDALDPTDIVQDVVTDCSLIAAFSVLINHAKTFQSKLHVGCVYPKGSDGFPQVPEDGIYRVKLFLNGTEREFDPNNFHYVFFNRYVPISKSGSRMCAQSRRGLYFWPALVEKAYMKVMGGYDFVGSVGTNANNLDALESVGLVPCHDYAVISQFFLSASVNHCGFHLDIQEDNKGNDWSHYIMPGMLLSHNLHPRLSGQLSWRTRCLNWYLVDPLRESELSLYL…

## Sheet: Table SE2
Table SE2 Orthogroups of Puccinia striiformis f. sp. tritici (Pst) avirulence gene candidates in isolate Pst 11-281 detected in other 12 fungal isolates
	P. striiformis				P. triticina	P. graminis	P. coronata	B. graminis	B. cinerea	F. graminearum	F. oxysporum	M. larici-populina	V. dahliae	Pst 11-281 note
Orthogroups	Pst 11-281	Pst 93-210	Pst 104E137A-	Psh 93TX-2	BBBD Race 1	CRL 75-36-700-3	12SD80	RACE1	B05.10	ITEM_124	FoC_Fus2	98AG31	12008	on specific
OG0001128	PS_11-281_00004920	POW04721.1	Pst104E_14429, Pst104E_29721	POW00302.1	OAV92312.1	XP_003326771.1	PCA_SD_15340, PCA_SD_25570	SZF00101.1	ATZ52610.1, ATZ53885.1	PCD24211.1	RKK16960.1, RKK16962.1	XP_007410998.1	PNH28729.1, PNH33030.1	/
OG0003142	PS_11-281_00002472	POW15886.1, POW15888.1	Pst104E_04611, Pst104E_04612, Pst104E_04613, Pst104E_13289, Pst104E_13290, Pst104E_13291	POW01938.1	OAV89333.1									P. specific
OG0000026	PS_11-281_00014999	POV95744.1, POW03220.1, POW04402.1, POW06439.1, POW11481.1, POW12058.1, POW14026.1, POW16281.1, POW16322.1, POW17223.1	Pst104E_05624, Pst104E_05881, Pst104E_06518, Pst104E_06519, Pst104E_08213, Pst104E_08477, Pst104E_09266, Pst104E_09267, Pst104E_09635, Pst104E_14363, Pst104E_15652, Pst104E_16561, Pst104E_17259, Pst104E_22426, Pst104E_22427, Pst104E_22971, Pst104E_24116, Pst104E_24449, Pst104E_25142, Pst104E_25143, Pst104E_27020, Pst104E_28352	POV93875.1, POV93876.1, POV94567.1, POV95019.1, POV95125.1, POV95139.1, POV97678.1, POV99289.1, POW05429.1, POW20791.1	OAV85704.1, OAV85706.1, OAV86164.1, OAV87868.1, OAV88811.1, OAV90732.1, OAV92245.1, OAV92246.1, OAV98864.1, OAV98865.1	XP_003319556.2, XP_003319659.2, XP_003319667.2, XP_003320069.2, XP_003320597.1, XP_003323940.1, XP_003324300.2, XP_003324653.1, XP_003326161.2, XP_003326871.1, XP_003326936.1, XP_003326966.1, XP_003327274.1, XP_003327567.2, XP_003327570.1, XP_003327694.1, XP_003327775.2, XP_003328027.1, XP_003329494.1, XP_003330544.1, XP_003330918.1, XP_003331344.1, XP_003332348.1, XP_003333539.2, XP_003334344.1,…	PCA_SD_00175, PCA_SD_00850, PCA_SD_02454, PCA_SD_03428, PCA_SD_04335, PCA_SD_05110, PCA_SD_05982, PCA_SD_07460, PCA_SD_08786, PCA_SD_09288, PCA_SD_09351, PCA_SD_09587, PCA_SD_09896, PCA_SD_10719, PCA_SD_11723, PCA_SD_13340, PCA_SD_13702, PCA_SD_14432, PCA_SD_14690, PCA_SD_15528, PCA_SD_15663, PCA_SD_15725, PCA_SD_15737, PCA_SD_16478, PCA_SD_17250, PCA_SD_18273, PCA_SD_20411, PCA_SD_20852, PCA_SD_…			PCD27752.1		XP_007404625.1, XP_007416539.1, XP_007418855.1		/
OG0008442	PS_11-281_00009924		Pst104E_03781, Pst104E_19716		OAV91234.1	XP_003327021.2	PCA_SD_10124							P. specific
OG0012210	PS_11-281_00009923	POV98707.1	Pst104E_03780	POW18619.1										Ps. specific
OG0006744	PS_11-281_00001788	POW17237.1	Pst104E_04825, Pst104E_20705	POW23257.1	OAV93062.1	XP_003321662.2	PCA_SD_00827, PCA_SD_12745							P. specific
OG0000439	PS_11-281_00015631	POW12723.1, POW14901.1, POW14993.1, POW14996.1, POW14997.1	Pst104E_05527, Pst104E_10765, Pst104E_10920, Pst104E_10930, Pst104E_10931, Pst104E_10946, Pst104E_13179, Pst104E_20738, Pst104E_26927, Pst104E_28227	POV94036.1, POV94037.1, POV97545.1, POV97550.1, POV97556.1, POV98338.1, POV99249.1, POW14866.1, POW23362.1		XP_003323896.2, XP_003323900.2								P. specific
OG0012342	PS_11-281_00004726	POW16328.1	Pst104E_07153											Ps. specific
OG0000870	PS_11-281_00011666	POV94004.1, POW04303.1	Pst104E_09801, Pst104E_14846, Pst104E_14847, Pst104E_14848, Pst104E_14849, Pst104E_15902, Pst104E_25687, Pst104E_29997, Pst104E_29998, Pst104E_29999, Pst104E_30000, Pst104E_30241, Pst104E_30242, Pst104E_30243	POV95284.1, POW18358.1	OAV94324.1		PCA_SD_07636, PCA_SD_23159							P. specific
OG0016365	PS_11-281_00002262			POW21330.1										Ps. specific
OG0007409	PS_11-281_00011501	POV95881.1, POW03136.1	Pst104E_14969, Pst104E_30031	POW21842.1, POW21843.1										Ps. specific
OG0000449	PS_11-281_00011495	POW03154.1, POW03157.1	Pst104E_14979, Pst104E_14980, Pst104E_14983, Pst104E_30036, Pst104E_30037, Pst104E_30040	POW21807.1, POW21810.1	OAV85531.1, OAV86241.1, OAV86686.1, OAV90951.1, OAV95224.1	XP_003329271.2, XP_003329273.2, XP_003329275.2, XP_003329280.2, XP_003329281.2, XP_003329282.1	PCA_SD_21349, PCA_SD_21351, PCA_SD_24648		ATZ56479.1	PCD27771.1	RKK09597.1, RKK09863.1, RKK09883.1	XP_007407895.1, XP_007407896.1		/
OG0000253	PS_11-281_00016865	POV96800.1, POW01057.1, POW05215.1, POW08038.1, POW08041.1, POW08056.1, POW09640.1	Pst104E_09746, Pst104E_11290, Pst104E_11291, Pst104E_11292, Pst104E_11305, Pst104E_11307, Pst104E_11311, Pst104E_25726, Pst104E_27240, Pst104E_27254, Pst104E_27257	POV95079.1, POV95471.1, POW03171.1, POW03183.1, POW03190.1, POW07345.1, POW20322.1	OAV92160.1, OAV92169.1	XP_003325384.2	PCA_SD_07918							P. specific
OG0000022	PS_11-281_00013988	POV96708.1, POV97415.1, POV97883.1, POV97908.1, POV98737.1, POW00280.1, POW01497.1, POW02842.1, POW04291.1, POW04616.1, POW05439.1, POW06129.1, POW06132.1, POW06271.1, POW07708.1, POW08696.1, POW09770.1, POW10598.1, POW10801.1, POW10830.1, POW10940.1, POW10945.1, POW11325.1, POW11505.1, POW13539.1, POW15488.1, POW15821.1, POW17043.1	Pst104E_03718, Pst104E_04607, Pst104E_05201, Pst104E_06294, Pst104E_10340, Pst104E_10786, Pst104E_11593, Pst104E_11594, Pst104E_17728, Pst104E_19607, Pst104E_19608, Pst104E_19916, Pst104E_21022, Pst104E_25956, Pst104E_26207, Pst104E_26445, Pst104E_26632	POV94735.1, POV94872.1, POV95652.1, POV96391.1, POV98690.1, POV98812.1, POW00204.1, POW02164.1, POW02471.1, POW03681.1, POW08004.1, POW11559.1, POW17835.1, POW18188.1, POW18340.1, POW18686.1, POW19226.1, POW19326.1, POW19396.1, POW22082.1, POW22140.1, POW22171.1, POW22235.1, POW22792.1	OAV84963.1, OAV85288.1, OAV85419.1, OAV85646.1, OAV85667.1, OAV85668.1, OAV85832.1, OAV86216.1, OAV86614.1, OAV86841.1, OAV87786.1, OAV87866.1, OAV88130.1, OAV88910.1, OAV88911.1, OAV89169.1, OAV90548.1, OAV93306.1, OAV93307.1, OAV94069.1, OAV94348.1, OAV95716.1, OAV97054.1, OAV97242.1, OAV97285.1, OAV97626.1, OAV98816.1, OAV98817.1, OAV98856.1, OAV98912.1, OAV99899.1	XP_003307754.1, XP_003320760.2, XP_003324054.1, XP_003324625.1, XP_003324677.1, XP_003324924.1, XP_003325182.2, XP_003327154.2, XP_003329339.1, XP_003331321.2, XP_003332563.2, XP_003334443.1, XP_003334538.2, XP_003334803.1, XP_003334943.2, XP_003335418.1, XP_003335800.1, XP_003337014.2, XP_003337322.1, XP_003337501.1, XP_003889390.1	PCA_SD_01415, PCA_SD_02887, PCA_SD_05600, PCA_SD_05782, PCA_SD_14735, PCA_SD_21596						PNH30356.1	/
OG0000368	PS_11-281_00011857	POV99646.1, POV99647.1, POW10766.1, POW12729.1	Pst104E_12471, Pst104E_12472, Pst104E_12512, Pst104E_12701, Pst104E_28153, Pst104E_28154, Pst104E_28196, Pst104E_28376	POV96243.1, POW06566.1, POW11938.1	OAV90458.1, OAV90459.1	XP_003335275.2, XP_003335276.2	PCA_SD_07777, PCA_SD_08460, PCA_SD_11406, PCA_SD_11630		ATZ51037.1	PCD20790.1	RKK15124.1, RKK16116.1	XP_007405116.1, XP_007405242.1	PNH35042.1	/
OG0005217	PS_11-281_00003121	POV94161.1, POW08774.1	Pst104E_02875, Pst104E_11271	POW05902.1	OAV86498.1, OAV99762.1	XP_003334398.1	PCA_SD_06118, PCA_SD_12012					XP_007404580.1		Basidiomycetes orthologs
OG0001158	PS_11-281_00003160	POV95801.1, POW10464.1, POW10465.1, POW12482.1	Pst104E_02912, Pst104E_02915, Pst104E_09317, Pst104E_13621, Pst104E_19334, Pst104E_25190, Pst104E_29245	POW20668.1, POW20861.1	OAV91770.1, OAV91771.1	XP_003332767.2	PCA_SD_15549, PCA_SD_23979, PCA_SD_25185							P. specific
OG0006255	PS_11-281_00009841	POW12211.1	Pst104E_07906, Pst104E_09608, Pst104E_25545, Pst104E_25558	POW19979.1, POW19980.1	OAV90967.1	XP_003332683.1	PCA_SD_08640							P. specific
OG0009361	PS_11-281_00009866	POW12124.1	Pst104E_09585, Pst104E_25417	POW19990.1										Ps. specific
OG0000777	PS_11-281_00005153	POV96190.1, POV96953.1, POW17558.1	Pst104E_01873, Pst104E_08590, Pst104E_13744, Pst104E_17692	POV97160.1, POW02882.1, POW02897.1, POW22108.1, POW22109.1	OAV95938.1	XP_003329847.2	PCA_SD_00092, PCA_SD_07580	SZF04042.1	ATZ58647.1, ATZ58648.1	PCD38907.1	RKK24596.1	XP_007406524.1	PNH27063.1	/
OG0009401	PS_11-281_00013192	POW05396.1	Pst104E_04286, Pst104E_20224	POW14696.1										Ps. specific
OG0001280	PS_11-281_00013742	POV95026.1, POW14114.1	Pst104E_02790, Pst104E_04438, Pst104E_18876, Pst104E_20427	POW01673.1, POW16948.1	OAV89175.1	XP_003326528.1, XP_003332495.1	PCA_SD_21833		ATZ52974.1	PCD40866.1	RKK22741.1	XP_007413037.1	PNH30799.1	/
OG0000840	PS_11-281_00014125	POW03392.1, POW06467.1	Pst104E_09279, Pst104E_13011, Pst104E_25152, Pst104E_28741	POV96196.1, POW19689.1	OAV97403.1, OAV98320.1		PCA_SD_01565, PCA_SD_02192, PCA_SD_06558, PCA_SD_08472, PCA_SD_17769, PCA_SD_22126, PCA_SD_25835		ATZ52248.1, ATZ52249.1	PCD20810.1, PCD20811.1			PNH33259.1	/
OG0000174	PS_11-281_00012902	POW10424.1	Pst104E_02321, Pst104E_02323, Pst104E_07666, Pst104E_07667, Pst104E_14714, Pst104E_18408, Pst104E_18410	POW11835.1, POW21540.1, POW21571.1	OAV99047.1, OAV99048.1, OAV99593.1, OAV99594.1	XP_003332461.2, XP_003332462.2, XP_003333223.2	PCA_SD_05607, PCA_SD_11051, PCA_SD_14258, PCA_SD_15829, PCA_SD_15946		ATZ50223.1, ATZ50592.1	PCD19994.1, PCD27796.1, PCD28346.1, PCD36704.1	RKK07775.1, RKK12860.1, RKK13882.1, RKK14513.1, RKK14628.1, RKK22827.1, RKK22906.1, RKK28977.1, RKK29297.1	XP_007405853.1, XP_007411574.1, XP_007413051.1, XP_007413053.1, XP_007413057.1, XP_007413058.1, XP_007413059.1, XP_007413127.1, XP_007413134.1, XP_007419538.1, XP_007419539.1, XP_007419540.1, XP_007419812.1	PNH27126.1, PNH28040.1	/
OG0010549	PS_11-281_00006608	POW15707.1	Pst104E_16869			XP_003322863.1								P. specific
OG0006356	PS_11-281_00012767	POW01704.1	Pst104E_04033	POW20398.1	OAV90936.1	XP_003325927.2, XP_003889976.1	PCA_SD_01686, PCA_SD_17444						PNH34569.1	/
OG0010338	PS_11-281_00016661	POW03422.1	Pst104E_12981, Pst104E_28701											Ps. specific
OG0006991	PS_11-281_00003286	POW07773.1	Pst104E_07562, Pst104E_23559	POW06721.1	OAV90722.1	XP_003336048.1	PCA_SD_10602, PCA_SD_19322							P. specific
OG0004281	PS_11-281_00003315	POW07817.1	Pst104E_07595, Pst104E_23483	POW11435.1	OAV99205.1	XP_003333138.2	PCA_SD_02989, PCA_SD_13283					XP_007406446.1, XP_007407344.1, XP_007407345.1, XP_007412302.1, XP_007417387.1		P. specific
OG0001087	PS_11-281_00011083	POV94828.1, POW07875.1, POW10181.1	Pst104E_05949, Pst104E_05950, Pst104E_05952, Pst104E_05954, Pst104E_05955, Pst104E_21963, Pst104E_21964, Pst104E_21966, Pst104E_21970, Pst104E_21974, Pst104E_21975	POW06964.1, POW14191.1		XP_003322743.2								P. specific
OG0000269	PS_11-281_00010750	POW01334.1, POW17232.1	Pst104E_04649, Pst104E_06464, Pst104E_09508, Pst104E_09509, Pst104E_09513, Pst104E_09514, Pst104E_14377, Pst104E_25341, Pst104E_25342, Pst104E_25344, Pst104E_25347, Pst104E_25348	POW02401.1, POW14051.1	OAV86905.1, OAV86906.1, OAV86907.1, OAV88647.1, OAV99958.1	XP_003319760.1, XP_003319761.2, XP_003320055.1, XP_003320058.1, XP_003320060.2, XP_003320064.2, XP_003320065.2, XP_003320629.1, XP_003322521.2, XP_003325442.1, XP_003331256.1, XP_003334237.2, XP_003337998.1, XP_003338005.2	PCA_SD_02669, PCA_SD_03969, PCA_SD_22580							P. specific
OG0002924	PS_11-281_00012863	POW00944.1	Pst104E_02287, Pst104E_18364	POW14534.1	OAV99573.1	XP_003889254.1	PCA_SD_02152	SZF00705.1	ATZ48168.1, ATZ49765.1	PCD39602.1, PCD40040.1	RKK25159.1	XP_007418057.1	PNH36337.1	/
OG0003951	PS_11-281_00014412	POW01112.1, POW04445.1	Pst104E_12018, Pst104E_14957, Pst104E_27818, Pst104E_27819, Pst104E_30016	POV97764.1, POW20093.1	OAV86898.1	XP_003329258.2								P. specific
OG0012644	PS_11-281_00012402	POW01381.1	Pst104E_16106	POW20137.1										Ps. specific
OG0000032	PS_11-281_00014479	POV96465.1, POV98025.1, POV98149.1, POV99956.1, POW02610.1, POW15349.1	Pst104E_05220, Pst104E_05221, Pst104E_07023, Pst104E_09670, Pst104E_14939, Pst104E_17822, Pst104E_19992, Pst104E_19993	POV94168.1, POV96697.1, POW06310.1, POW06311.1, POW06312.1, POW20433.1	OAV86997.1, OAV87389.1, OAV87515.1, OAV91436.1, OAV91961.1, OAV92783.1, OAV96048.1, OAV96752.1, OAV96753.1	XP_003319791.2, XP_003319792.2, XP_003323085.1, XP_003323969.2, XP_003324590.2, XP_003324591.2, XP_003326740.2, XP_003328817.2, XP_003329957.2, XP_003330618.2, XP_003330860.2, XP_003333132.2, XP_003334103.2, XP_003334709.1, XP_003334743.1, XP_003334846.1, XP_003335438.2, XP_003335556.2, XP_003336118.1, XP_003336885.1, XP_003337555.2, XP_003337556.2, XP_003338430.1, XP_003338540.2, XP_003888562.1,…	PCA_SD_01893, PCA_SD_02147, PCA_SD_10743, PCA_SD_12589, PCA_SD_17275, PCA_SD_21165, PCA_SD_22116, PCA_SD_25969					XP_007403518.1, XP_007403738.1, XP_007403962.1, XP_007404144.1, XP_007404155.1, XP_007404468.1, XP_007404469.1, XP_007404656.1, XP_007404936.1, XP_007404960.1, XP_007406476.1, XP_007406811.1, XP_007407044.1, XP_007407933.1, XP_007408053.1, XP_007408077.1, XP_007408078.1, XP_007409030.1, XP_007409463.1, XP_007409869.1, XP_007410181.1, XP_007410472.1, XP_007410642.1, XP_007411226.1, XP_007411229.1,…		Basidiomycetes orthologs
OG0007858	PS_11-281_haploid_00003208	POV96227.1, POW06472.1	Pst104E_09251, Pst104E_25127	POW19676.1		XP_003337070.2								P. specific
OG0007972	PS_11-281_haploid_00006920		Pst104E_14032, Pst104E_29570	POW21693.1	OAV89220.1	XP_003333677.2	PCA_SD_13034							P. specific
OG0004721	PS_11-281_haploid_00006507	POW02973.1, POW02977.1	Pst104E_02434, Pst104E_02435, Pst104E_05720, Pst104E_05721	POW19151.1, POW19160.1		XP_003323308.2								P. specific
OG0009361	PS_11-281_haploid_00002163	POW12124.1	Pst104E_09585, Pst104E_25417	POW19990.1										Ps. specific
OG0020388	PS_11-281_haploid_00004265													Ps. specific
OG0000439	PS_11-281_haploid_00011016	POW12723.1, POW14901.1, POW14993.1, POW14996.1, POW14997.1	Pst104E_05527, Pst104E_10765, Pst104E_10920, Pst104E_10930, Pst104E_10931, Pst104E_10946, Pst104E_13179, Pst104E_20738, Pst104E_26927, Pst104E_28227	POV94036.1, POV94037.1, POV97545.1, POV97550.1, POV97556.1, POV98338.1, POV99249.1, POW14866.1, POW23362.1		XP_003323896.2, XP_003323900.2								P. specific
OG0000269	PS_11-281_haploid_00010301	POW01334.1, POW17232.1	Pst104E_04649, Pst104E_06464, Pst104E_09508, Pst104E_09509, Pst104E_09513, Pst104E_09514, Pst104E_14377, Pst104E_25341, Pst104E_25342, Pst104E_25344, Pst104E_25347, Pst104E_25348	POW02401.1, POW14051.1	OAV86905.1, OAV86906.1, OAV86907.1, OAV88647.1, OAV99958.1	XP_003319760.1, XP_003319761.2, XP_003320055.1, XP_003320058.1, XP_003320060.2, XP_003320064.2, XP_003320065.2, XP_003320629.1, XP_003322521.2, XP_003325442.1, XP_003331256.1, XP_003334237.2, XP_003337998.1, XP_003338005.2	PCA_SD_02669, PCA_SD_03969, PCA_SD_22580							P. specific
OG0000175	PS_11-281_haploid_00007789	POV95796.1, POV96633.1, POW06140.1, POW09981.1, POW10014.1, POW10526.1, POW15883.1	Pst104E_04618, Pst104E_12311, Pst104E_12326, Pst104E_13173, Pst104E_13296, Pst104E_13625, Pst104E_28089, Pst104E_28108, Pst104E_29249	POW01932.1, POW18343.1, POW18716.1, POW18743.1, POW20665.1	OAV86872.1, OAV87026.1, OAV91527.1, OAV91760.1, OAV99401.1, OAV99415.1	XP_003328162.1, XP_003328187.2, XP_003328465.1, XP_003332752.1	PCA_SD_01771, PCA_SD_15537, PCA_SD_15696, PCA_SD_17456, PCA_SD_18038, PCA_SD_19397, PCA_SD_24199	SZF00481.1, SZF05289.1	ATZ50700.1, ATZ53635.1, ATZ55568.1	PCD36607.1	RKK09086.1	XP_007403741.1, XP_007406274.1, XP_007414189.1, XP_007418268.1	PNH34734.1, PNH35568.1	/
OG0000293	PS_11-281_haploid_00010769	POW10420.1, POW13168.1, POW13231.1	Pst104E_02928, Pst104E_09087, Pst104E_14631, Pst104E_14641, Pst104E_19344, Pst104E_25063, Pst104E_29824, Pst104E_29832	POW04116.1, POW06076.1, POW08499.1, POW19348.1, POW20810.1	OAV86928.1, OAV88270.1, OAV88271.1, OAV91698.1, OAV99708.1	XP_003323778.1, XP_003323801.2, XP_003323812.1, XP_003334028.2	PCA_SD_04780, PCA_SD_05725, PCA_SD_05728, PCA_SD_05729, PCA_SD_05734, PCA_SD_05737, PCA_SD_06686, PCA_SD_06687, PCA_SD_06696, PCA_SD_06702, PCA_SD_12154, PCA_SD_16746					XP_007415811.1, XP_007416758.1		Basidiomycetes orthologs
OG0000361	PS_11-281_haploid_00002648	POV99715.1, POW04298.1, POW06949.1, POW10985.1, POW10986.1	Pst104E_08689, Pst104E_08690, Pst104E_08691, Pst104E_08721, Pst104E_09807, Pst104E_13679, Pst104E_13769, Pst104E_24520, Pst104E_24521, Pst104E_24541, Pst104E_25681	POV95280.1, POW05817.1, POW18179.1	OAV95780.1	XP_003321933.2, XP_003321934.2, XP_003325443.1, XP_003329986.2, XP_003329991.2, XP_003329992.2, XP_003890365.1	PCA_SD_07111, PCA_SD_10481							P. specific
OG0000327	PS_11-281_haploid_00005482	POW08539.1, POW11120.1	Pst104E_02121, Pst104E_02125, Pst104E_02178, Pst104E_18191, Pst104E_18198, Pst104E_18248	POV96887.1, POW13731.1, POW13735.1	OAV93965.1, OAV94001.1, OAV94002.1	XP_003333616.2, XP_003335021.2, XP_003335022.2	PCA_SD_06444, PCA_SD_09245, PCA_SD_14891, PCA_SD_14892	SZE99841.1	ATZ50532.1, ATZ50565.1, ATZ53244.1, ATZ57782.1, ATZ57966.1, ATZ57967.1	PCD18692.1, PCD34359.1, PCD39481.1	RKK10253.1, RKK19696.1	XP_007415574.1	PNH32295.1	/
OG0000373	PS_11-281_haploid_00011285	POW14616.1, POW14619.1	Pst104E_03524, Pst104E_03525, Pst104E_19529, Pst104E_19530	POW22201.1, POW22247.1	OAV95289.1, OAV96781.1	XP_003889344.1	PCA_SD_13308, PCA_SD_15306	SZF02785.1	ATZ53935.1, ATZ56947.1	PCD23065.1	RKK09361.1, RKK28896.1	XP_007408513.1, XP_007409787.1, XP_007410141.1, XP_007412205.1, XP_007412206.1, XP_007412518.1, XP_007413164.1, XP_007413506.1, XP_007414207.1, XP_007416104.1, XP_007417619.1, XP_007417648.1, XP_007417649.1, XP_007417651.1, XP_007417652.1, XP_007417653.1	PNH28650.1	/
OG0000835	PS_11-281_haploid_00005879	POW06861.1, POW06862.1	Pst104E_02252, Pst104E_02257, Pst104E_18328, Pst104E_18333	POW14546.1, POW14571.1	OAV99787.1, OAV99790.1	XP_003334358.2, XP_003334361.2, XP_003888992.1	PCA_SD_02626, PCA_SD_02629	SZF01785.1	ATZ52813.1	PCD18141.1	RKK29527.1	XP_007404339.1	PNH31519.1	/
OG0000004	PS_11-281_haploid_00011106-RA	POV95428.1, POV98043.1, POV99203.1, POW00073.1, POW00101.1, POW03334.1, POW03546.1, POW05010.1, POW05310.1, POW05335.1, POW07561.1, POW10841.1, POW10995.1, POW11461.1, POW11508.1, POW12064.1, POW13196.1, POW14730.1, POW15120.1, POW15846.1, POW16457.1, POW16845.1, POW18043.1	Pst104E_00754, Pst104E_04763, Pst104E_06239, Pst104E_06240, Pst104E_07111, Pst104E_07658, Pst104E_07918, Pst104E_08413, Pst104E_12038, Pst104E_12138, Pst104E_12139, Pst104E_12424, Pst104E_12425, Pst104E_13143, Pst104E_14120, Pst104E_14671, Pst104E_15516, Pst104E_22306, Pst104E_22307, Pst104E_23970, Pst104E_27841, Pst104E_27950, Pst104E_27998, Pst104E_29667, Pst104E_29845, Pst104E_29850	POV94282.1, POV95561.1, POV95807.1, POV96096.1, POV97409.1, POV97548.1, POV98504.1, POW00640.1, POW07844.1, POW10891.1, POW12515.1, POW13257.1, POW13562.1, POW13586.1, POW15430.1, POW17177.1, POW18405.1, POW18864.1, POW20150.1, POW22084.1, POW22438.1, POW22791.1, POW22881.1, POW23561.1	OAV85263.1, OAV85563.1, OAV85564.1, OAV85696.1, OAV85862.1, OAV86036.1, OAV86037.1, OAV86091.1, OAV86199.1, OAV86263.1, OAV86301.1, OAV86983.1, OAV87042.1, OAV87156.1, OAV87190.1, OAV87314.1, OAV87409.1, OAV87432.1, OAV87538.1, OAV87627.1, OAV87793.1, OAV87801.1, OAV87842.1, OAV87936.1, OAV88611.1, OAV88858.1, OAV89064.1, OAV89082.1, OAV89653.1, OAV89692.1, OAV89950.1, OAV89979.1, OAV90056.1, OAV…	XP_003319223.2, XP_003320370.1, XP_003320707.2, XP_003320708.1, XP_003320801.2, XP_003321824.2, XP_003322426.2, XP_003322564.2, XP_003322566.2, XP_003322589.1, XP_003323907.2, XP_003325713.2, XP_003326372.2, XP_003327261.2, XP_003328482.2, XP_003328700.2, XP_003329445.2, XP_003330624.2, XP_003331123.2, XP_003332073.2, XP_003332192.2, XP_003332289.2, XP_003334314.2, XP_003335203.2, XP_003336337.2,…	PCA_SD_00533, PCA_SD_01082, PCA_SD_01100, PCA_SD_01101, PCA_SD_01972, PCA_SD_02371, PCA_SD_04004, PCA_SD_04173, PCA_SD_04907, PCA_SD_05310, PCA_SD_05312, PCA_SD_06875, PCA_SD_07675, PCA_SD_07676, PCA_SD_07947, PCA_SD_08141, PCA_SD_08304, PCA_SD_11949, PCA_SD_13432, PCA_SD_13708, PCA_SD_14158, PCA_SD_14697, PCA_SD_14805, PCA_SD_14806, PCA_SD_16937, PCA_SD_17003, PCA_SD_17004, PCA_SD_18077, PCA_SD_…				RKK06419.1, RKK06436.1, RKK06511.1, RKK10526.1			/
OG0000884	PS_11-281_00014472-RA	POV95469.1, POV96061.1, POW04887.1, POW16494.1, POW16496.1	Pst104E_01443, Pst104E_02746, Pst104E_06447, Pst104E_09666, Pst104E_09667, Pst104E_12062, Pst104E_17479, Pst104E_18849, Pst104E_18850, Pst104E_22265	POV96701.1, POW20077.1		XP_003323235.1, XP_003324164.1, XP_003328551.2, XP_003337138.2							PNH26381.1	/
OG0012142	PS_11-281_00005476-RA	POW13816.1		POW18123.1										Ps. specific
OG0000918	PS_11-281_00003048-RA	POW09877.1	Pst104E_03211, Pst104E_10537, Pst104E_10538, Pst104E_12556, Pst104E_19095, Pst104E_26285, Pst104E_28243, Pst104E_28244	POW03116.1, POW21355.1	OAV91916.1	XP_003307094.1	PCA_SD_10056	SZF03142.1	ATZ46187.1	PCD22528.1	RKK28844.1	XP_007408822.1	PNH28210.1	/
OG0000005	PS_11-281_00016080-RA	POV96246.1, POV96801.1, POV97395.1, POW01580.1, POW03335.1, POW08045.1, POW09766.1, POW12494.1, POW15448.1, POW16675.1, POW16678.1		POV97328.1, POV99440.1, POW05818.1, POW11292.1, POW15070.1, POW19031.1, POW19575.1, POW21890.1, POW22111.1, POW22258.1, POW22754.1, POW23147.1, POW23215.1	OAV84613.1, OAV86877.1		PCA_SD_00036, PCA_SD_00061, PCA_SD_00111, PCA_SD_01561, PCA_SD_01706, PCA_SD_01754, PCA_SD_01908, PCA_SD_01967, PCA_SD_02020, PCA_SD_02158, PCA_SD_02291, PCA_SD_02649, PCA_SD_02707, PCA_SD_02750, PCA_SD_02847, PCA_SD_02943, PCA_SD_05550, PCA_SD_06269, PCA_SD_06555, PCA_SD_06733, PCA_SD_07296, PCA_SD_07598, PCA_SD_08181, PCA_SD_08318, PCA_SD_08822, PCA_SD_09065, PCA_SD_10145, PCA_SD_11034, PCA_SD_…	SZF03797.1, SZF04575.1, SZF05088.1			RKK06276.1, RKK06389.1, RKK06471.1, RKK06490.1, RKK06499.1, RKK06527.1, RKK06543.1, RKK06599.1, RKK06649.1, RKK06735.1, RKK06750.1, RKK06796.1, RKK06797.1, RKK06825.1, RKK06865.1, RKK06866.1, RKK06867.1, RKK06871.1, RKK07369.1, RKK07401.1, RKK07407.1, RKK07414.1, RKK07478.1, RKK07498.1, RKK07551.1, RKK07571.1, RKK07606.1, RKK07615.1, RKK07617.1, RKK07638.1, RKK07656.1, RKK08223.1, RKK08282.1, RKK…		PNH26231.1, PNH26341.1, PNH26342.1, PNH26343.1, PNH26367.1, PNH26391.1, PNH26462.1, PNH26468.1, PNH26623.1, PNH26797.1, PNH26929.1, PNH26949.1, PNH27249.1, PNH27353.1, PNH27473.1, PNH27602.1, PNH27754.1, PNH28248.1, PNH28361.1, PNH28544.1, PNH28878.1, PNH28935.1, PNH30072.1, PNH30275.1, PNH30448.1, PNH31038.1, PNH31096.1, PNH31400.1, PNH33067.1, PNH34986.1, PNH34987.1, PNH35177.1, PNH35195.1, PNH…	/
OG0001847	PS_11-281_00000903-RA	POV97813.1, POV97815.1, POV97816.1, POW02605.1	Pst104E_14725, Pst104E_29887	POV96166.1, POW10172.1	OAV97982.1	XP_003324834.2, XP_003337739.2	PCA_SD_22240, PCA_SD_25240				RKK20556.1	XP_007405606.1		Basidiomycetes orthologs
OG0004047	PS_11-281_00009555-RA	POW01499.1, POW05954.1	Pst104E_10720, Pst104E_13885, Pst104E_26569	POW05683.1, POW15968.1	OAV85571.1, OAV88498.1, OAV89970.1, OAV90908.1									P. specific
OG0000027	PS_11-281_haploid_00002745-RA	POW04086.1, POW04728.1, POW06035.1, POW15514.1, POW15548.1	Pst104E_04439, Pst104E_04440, Pst104E_10096, Pst104E_10194, Pst104E_14446, Pst104E_20429, Pst104E_20430, Pst104E_25976, Pst104E_26072, Pst104E_26100, Pst104E_29738	POV96264.1, POW01469.1, POW13266.1, POW19198.1, POW19200.1	OAV87184.1, OAV87361.1, OAV89731.1, OAV89919.1, OAV89920.1, OAV92306.1, OAV92356.1, OAV92357.1, OAV94823.1, OAV95049.1, OAV99387.1	XP_003320238.2, XP_003325837.2, XP_003325844.2, XP_003326523.2, XP_003326527.2, XP_003326753.2, XP_003326778.2, XP_003326845.2, XP_003326846.2, XP_003328646.2, XP_003332496.2, XP_003332499.2, XP_003889882.1, XP_003889888.1	PCA_SD_02533, PCA_SD_03202, PCA_SD_03205, PCA_SD_09188, PCA_SD_09191, PCA_SD_11998, PCA_SD_12645, PCA_SD_13051, PCA_SD_16573, PCA_SD_19257, PCA_SD_19890	SZF01204.1, SZF01251.1, SZF02340.1	ATZ46708.1, ATZ48124.1, ATZ51040.1, ATZ51090.1, ATZ51438.1, ATZ52476.1, ATZ54275.1, ATZ54513.1, ATZ55272.1, ATZ55301.1, ATZ57925.1, ATZ57926.1	PCD27528.1, PCD27787.1, PCD28110.1, PCD28325.1, PCD28556.1, PCD29904.1, PCD34270.1, PCD34312.1, PCD36234.1, PCD36900.1, PCD38821.1, PCD39000.1, PCD39082.1, PCD39775.1, PCD40114.1	RKK07002.1, RKK07322.1, RKK07884.1, RKK08583.1, RKK08819.1, RKK09236.1, RKK09341.1, RKK10210.1, RKK11822.1, RKK11914.1, RKK12401.1, RKK13349.1, RKK13354.1, RKK14931.1, RKK17435.1, RKK18481.1, RKK19871.1, RKK20444.1, RKK20758.1, RKK23000.1, RKK24575.1, RKK24779.1, RKK26301.1, RKK28456.1, RKK28461.1, RKK29064.1	XP_007404915.1, XP_007405450.1, XP_007407845.1, XP_007411191.1, XP_007415625.1, XP_007415937.1, XP_007415938.1, XP_007416195.1	PNH26444.1, PNH26519.1, PNH28531.1, PNH29723.1, PNH29846.1, PNH30062.1, PNH30096.1, PNH30114.1, PNH30163.1, PNH31334.1, PNH31341.1, PNH31614.1, PNH31693.1, PNH32900.1, PNH33512.1, PNH33704.1, PNH34113.1, PNH34960.1, PNH35407.1	/
OG0001008	PS_11-281_00003874-RA	POV97144.1, POW02853.1	Pst104E_06262, Pst104E_07953, Pst104E_22362, Pst104E_24001	POW00201.1, POW11697.1	OAV86966.1	XP_003307658.2, XP_003336318.2, XP_003890835.1	PCA_SD_06302, PCA_SD_18124	SZF03066.1	ATZ51133.1	PCD18248.1	RKK29976.1	XP_007417255.1	PNH34667.1	/
OG0009392	PS_11-281_00005142-RA		Pst104E_10909, Pst104E_13730	POV96382.1, POW09812.1										Ps. specific
OG0000452	PS_11-281_00015954-RA	POV94326.1, POW02765.1, POW09094.1, POW09150.1, POW09151.1, POW13169.1	Pst104E_00366, Pst104E_04478, Pst104E_10600, Pst104E_15221, Pst104E_16175, Pst104E_22954, Pst104E_26920, Pst104E_28655, Pst104E_29829, Pst104E_30149, Pst104E_30152, Pst104E_30153	POV93941.1, POW04124.1, POW06101.1, POW12677.1, POW12681.1, POW19197.1, POW19221.1, POW19232.1, POW22943.1	OAV85522.1, OAV86272.1				ATZ46439.1					P. specific
OG0000004	PS_11-281_00011302-RA	POV95428.1, POV98043.1, POV99203.1, POW00073.1, POW00101.1, POW03334.1, POW03546.1, POW05010.1, POW05310.1, POW05335.1, POW07561.1, POW10841.1, POW10995.1, POW11461.1, POW11508.1, POW12064.1, POW13196.1, POW14730.1, POW15120.1, POW15846.1, POW16457.1, POW16845.1, POW18043.1	Pst104E_00754, Pst104E_04763, Pst104E_06239, Pst104E_06240, Pst104E_07111, Pst104E_07658, Pst104E_07918, Pst104E_08413, Pst104E_12038, Pst104E_12138, Pst104E_12139, Pst104E_12424, Pst104E_12425, Pst104E_13143, Pst104E_14120, Pst104E_14671, Pst104E_15516, Pst104E_22306, Pst104E_22307, Pst104E_23970, Pst104E_27841, Pst104E_27950, Pst104E_27998, Pst104E_29667, Pst104E_29845, Pst104E_29850	POV94282.1, POV95561.1, POV95807.1, POV96096.1, POV97409.1, POV97548.1, POV98504.1, POW00640.1, POW07844.1, POW10891.1, POW12515.1, POW13257.1, POW13562.1, POW13586.1, POW15430.1, POW17177.1, POW18405.1, POW18864.1, POW20150.1, POW22084.1, POW22438.1, POW22791.1, POW22881.1, POW23561.1	OAV85263.1, OAV85563.1, OAV85564.1, OAV85696.1, OAV85862.1, OAV86036.1, OAV86037.1, OAV86091.1, OAV86199.1, OAV86263.1, OAV86301.1, OAV86983.1, OAV87042.1, OAV87156.1, OAV87190.1, OAV87314.1, OAV87409.1, OAV87432.1, OAV87538.1, OAV87627.1, OAV87793.1, OAV87801.1, OAV87842.1, OAV87936.1, OAV88611.1, OAV88858.1, OAV89064.1, OAV89082.1, OAV89653.1, OAV89692.1, OAV89950.1, OAV89979.1, OAV90056.1, OAV…	XP_003319223.2, XP_003320370.1, XP_003320707.2, XP_003320708.1, XP_003320801.2, XP_003321824.2, XP_003322426.2, XP_003322564.2, XP_003322566.2, XP_003322589.1, XP_003323907.2, XP_003325713.2, XP_003326372.2, XP_003327261.2, XP_003328482.2, XP_003328700.2, XP_003329445.2, XP_003330624.2, XP_003331123.2, XP_003332073.2, XP_003332192.2, XP_003332289.2, XP_003334314.2, XP_003335203.2, XP_003336337.2,…	PCA_SD_00533, PCA_SD_01082, PCA_SD_01100, PCA_SD_01101, PCA_SD_01972, PCA_SD_02371, PCA_SD_04004, PCA_SD_04173, PCA_SD_04907, PCA_SD_05310, PCA_SD_05312, PCA_SD_06875, PCA_SD_07675, PCA_SD_07676, PCA_SD_07947, PCA_SD_08141, PCA_SD_08304, PCA_SD_11949, PCA_SD_13432, PCA_SD_13708, PCA_SD_14158, PCA_SD_14697, PCA_SD_14805, PCA_SD_14806, PCA_SD_16937, PCA_SD_17003, PCA_SD_17004, PCA_SD_18077, PCA_SD_…				RKK06419.1, RKK06436.1, RKK06511.1, RKK10526.1			/
OG0000017	PS_11-281_00000659-RA	POV94651.1, POV95447.1, POV95805.1, POV96712.1, POV99508.1, POW00005.1, POW01789.1, POW03055.1, POW07126.1, POW07277.1, POW08766.1, POW09403.1, POW10539.1, POW11989.1, POW12431.1, POW14464.1, POW17888.1, POW17943.1	Pst104E_09224, Pst104E_23989, Pst104E_24921, Pst104E_24922, Pst104E_26873, Pst104E_29487, Pst104E_30062, Pst104E_30221	POV94374.1, POV94414.1, POV95755.1, POV95937.1, POV96747.1, POV97064.1, POV99220.1, POW04743.1, POW05371.1, POW08076.1, POW09166.1, POW11683.1, POW13430.1, POW18569.1, POW18832.1, POW20440.1, POW20702.1, POW20760.1, POW21809.1, POW22259.1	OAV84878.1, OAV85093.1, OAV85169.1, OAV85202.1, OAV85964.1, OAV86139.1, OAV86146.1, OAV86447.1, OAV87178.1, OAV88643.1, OAV89018.1, OAV89800.1, OAV90055.1, OAV92412.1, OAV93182.1, OAV95435.1, OAV95811.1, OAV99814.1	XP_003307404.1, XP_003307723.1, XP_003319366.1, XP_003320020.1, XP_003320830.1, XP_003321073.2, XP_003321914.1, XP_003321924.1, XP_003321925.2, XP_003323003.1, XP_003323201.2, XP_003323516.2, XP_003323936.1, XP_003324575.2, XP_003325283.2, XP_003325760.1, XP_003326288.1, XP_003326291.1, XP_003326993.1, XP_003327166.1, XP_003327221.1, XP_003327818.1, XP_003328831.1, XP_003328938.1, XP_003329114.1,…	PCA_SD_00320, PCA_SD_02606, PCA_SD_02607, PCA_SD_03177, PCA_SD_03200, PCA_SD_03431, PCA_SD_05186, PCA_SD_05629, PCA_SD_05669, PCA_SD_07463, PCA_SD_09187, PCA_SD_12705, PCA_SD_14005, PCA_SD_16174, PCA_SD_16918, PCA_SD_16919, PCA_SD_19829, PCA_SD_22019, PCA_SD_22093, PCA_SD_22434		ATZ53550.1			XP_007414997.1, XP_007419129.1		/
OG0001689	PS_11-281_haploid_00009111-RA		Pst104E_03256, Pst104E_19149		OAV99768.1, OAV99769.1	XP_003888998.1, XP_003888999.1	PCA_SD_06126, PCA_SD_11957, PCA_SD_12020, PCA_SD_12131, PCA_SD_19336, PCA_SD_26129	SZF04413.1	ATZ54352.1	PCD40254.1	RKK15338.1	XP_007412955.1	PNH36082.1	/

## Sheet: Table SE3
Table SE3 Search results of candidate genes identified in Puccinis striiformis f. sp. tritici (Pst) isolate Pst 11-281 against four P. striiformis
protein databases using NCBI BLASTP
No.	query	subject	% identity	alig. length	mismatches	gap opens	q. start	q. end	s. start	s. end	evalue	bit score
1	PS_11-281_00004920	A0A0L0W0N9	84.52	323	6	3	1	323	1	279	0	1644
	PS_11-281_00004920	A0A0L0W0Q2	99.526	211	1	0	113	323	1	211	1.89e-153	1264
	PS_11-281_00004920	POW04572.1	41.534	313	134	7	1	305	1	272	3.63e-65	829
2	PS_11-281_00002472	Pst104E_04613	98.693	153	0	1	1	153	1	151	2.94e-110	310
	PS_11-281_00002472	Pst104E_13291	93.13	131	9	0	1	131	1	131	2.32e-90	260
	PS_11-281_00002472	POW15888.1	93.162	117	8	0	15	131	14	130	1.25e-79	233
	PS_11-281_00002472	POW01938.1	98.969	97	1	0	1	97	1	97	1.93e-68	204
3	PS_11-281_00014999	A0A0L0V027	99.213	508	2	2	339	844	429	936	0	1012
	PS_11-281_00014999	A0A0L0V027	100	314	0	0	1	314	1	314	0	639
	PS_11-281_00014999	POW02770.1	84.615	507	23	3	339	844	429	881	0	789
	PS_11-281_00014999	POW02770.1	99.682	314	1	0	1	314	1	314	0	637
	PS_11-281_00014999	Pst104E_15341	76.417	441	85	3	1	427	1	436	0	636
	PS_11-281_00014999	Pst104E_15341	99.286	280	1	1	339	617	429	708	2.01e-171	519
	PS_11-281_00014999	POW07088.1	99.103	223	2	0	622	844	531	753	6.34e-149	464
	PS_11-281_00014999	Pst104E_15342	99.482	193	1	0	652	844	1	193	9.5e-131	396
	PS_11-281_00014999	A0A0L0VKH9	99.462	186	1	0	844	1029	40	225	5.44e-123	375
	PS_11-281_00014999	POV95139.1	99.462	186	1	0	844	1029	295	480	1.03e-119	376
	PS_11-281_00014999	Pst104E_05881	98.925	186	2	0	844	1029	279	464	3.65e-119	374
	PS_11-281_00014999	POV95019.1	69.811	212	46	3	831	1029	349	555	5.74e-83	280
4	PS_11-281_00009924	A0A0L0VVJ7	87.034	1396	70	12	1	1371	1	1310	0	2349
	PS_11-281_00009924	Pst104E_03781	86.916	1391	77	12	1	1371	1	1306	0	2301
	PS_11-281_00009924	A0A0L0UWF0	37.431	724	391	14	562	1242	157	861	1.3e-130	425
	PS_11-281_00009924	Pst104E_01810	37.431	724	391	14	562	1242	157	861	1.34e-130	425
	PS_11-281_00009924	POW17539.1	37.431	724	391	14	562	1242	180	884	3.15e-130	425
	PS_11-281_00009924	POW20629.1	37.431	724	391	14	562	1242	192	896	3.43e-130	425
	PS_11-281_00009924	Pst104E_01815	38.156	705	395	14	553	1240	112	792	3.41e-126	412
	PS_11-281_00009924	A0A0L0UVI0	38.156	705	395	14	553	1240	112	792	5.65e-126	411
	PS_11-281_00009924	A0A0L0VJ81	36.691	695	398	15	564	1241	118	787	1.61e-119	393
	PS_11-281_00009924	POW17536.1	38.102	706	396	14	552	1240	99	780	2.34e-119	413
	PS_11-281_00009924	POW17536.1	34.857	700	406	17	556	1229	1354	2029	5.82e-96	342
	PS_11-281_00009924	POV97709.1	35.942	690	389	15	564	1241	118	766	9.05e-113	374
	PS_11-281_00009924	POW20584.1	36.17	705	388	15	553	1240	112	771	1.53e-110	368
	PS_11-281_00009924	Pst104E_03164	36.916	642	363	15	617	1241	1	617	1.62e-106	352
	PS_11-281_00009924	Pst104E_01812	35.924	682	389	17	571	1229	18	674	9.83e-105	351
	PS_11-281_00009924	POW20586.1	35.663	701	399	18	556	1229	111	786	2.49e-104	353
	PS_11-281_00009924	Pst104E_06177	38.475	551	296	12	556	1087	120	646	2.48e-98	332
	PS_11-281_00009924	A0A0L0VPF0	38.475	551	296	12	556	1087	120	646	2.5e-98	332
	PS_11-281_00009924	A0A0L0UVU5	36.164	636	358	17	617	1229	1	611	2.47e-94	320
	PS_11-281_00009924	POW21867.1	37.906	554	305	11	549	1087	851	1380	1.69e-91	326
	PS_11-281_00009924	POW13056.1	35.548	557	293	13	556	1087	931	1446	1.78e-79	290
5	PS_11-281_00009923	POV98707.1	98.425	127	2	0	1	127	1	127	4.43e-90	257
	PS_11-281_00009923	A0A0L0VVH2	96.85	127	4	0	1	127	1	127	2.16e-88	253
	PS_11-281_00009923	Pst104E_03780	94.488	127	7	0	1	127	16	142	6.27e-86	247
	PS_11-281_00009923	POW17562.1	75.591	127	31	0	1	127	9	135	2.54e-64	192
6	PS_11-281_00001788	POW17237.1	90.96	1615	70	11	347	1899	1	1601	0	2932
	PS_11-281_00001788	Pst104E_04825	87.582	1667	82	11	347	1899	1	1656	0	2752
	PS_11-281_00001788	A0A0L0UXH9	87.69	1641	76	11	374	1899	1	1630	0	2712
	PS_11-281_00001788	POW23257.1	81.442	1595	114	14	347	1834	1	1520	0	2338
	PS_11-281_00001788	Pst104E_04826	92.676	355	5	1	1	334	1	355	0	700
	PS_11-281_00001788	POW23258.1	92.113	355	7	1	1	334	1	355	0	695
	PS_11-281_00001788	A0A0L0UWN9	91.831	355	8	1	1	334	1	355	0	693
	PS_11-281_00001788	Pst104E_08530	66.343	309	80	3	47	332	46	353	3.65e-140	440
	PS_11-281_00001788	A0A0L0VEA1	66.774	310	78	4	47	332	46	354	6.42e-139	436
	PS_11-281_00001788	Pst104E_10799	45.798	476	195	5	1212	1679	11	431	3.95e-136	439
	PS_11-281_00001788	POW02097.1	61.194	335	80	4	47	332	46	379	3.52e-135	427
	PS_11-281_00001788	A0A0L0VZE9	45.011	471	213	3	1212	1682	68	492	4.71e-134	431
	PS_11-281_00001788	Pst104E_08072	45.011	471	213	3	1212	1682	68	492	4.86e-134	431
	PS_11-281_00001788	POW17796.1	39.58	619	256	9	1113	1679	556	1108	1.89e-132	449
	PS_11-281_00001788	A0A0L0V4Q7	37.309	721	318	13	1025	1679	457	1109	2.06e-132	449
	PS_11-281_00001788	Pst104E_08041	42.675	471	222	4	1212	1682	58	480	2.28e-131	424
	PS_11-281_00001788	A0A0L0VB73	46.695	469	191	5	1212	1678	658	1069	1.17e-129	440
	PS_11-281_00001788	Pst104E_00773	46.695	469	191	5	1212	1678	658	1069	1.19e-129	440
	PS_11-281_00001788	POW15664.1	46.695	469	191	5	1212	1678	673	1084	1.79e-129	440
	PS_11-281_00001788	POV97082.1	44.161	471	212	4	1212	1682	131	550	1.39e-127	415
	PS_11-281_00001788	A0A0L0VZC4	40.977	471	224	5	1212	1682	58	474	5.94e-123	400
	PS_11-281_00001788	Pst104E_04366	42.436	509	230	7	1212	1696	87	556	3.55e-122	400
	PS_11-281_00001788	A0A0L0VHQ3	42.436	509	230	7	1212	1696	87	556	4.85e-122	400
	PS_11-281_00001788	POW13905.1	39.407	472	229	6	1212	1682	58	473	4.87e-113	372
	PS_11-281_00001788	POW07154.1	39.959	493	215	7	1212	1682	107	540	1.77e-109	364
7	PS_11-281_00015631	A0A0L0VG31	100	133	0	0	1	133	1	133	2.96e-97	275
	PS_11-281_00015631	POV98338.1	100	133	0	0	1	133	1	133	2.96e-97	275
	PS_11-281_00015631	Pst104E_10930	78.195	133	29	0	1	133	1	133	5.1e-77	224
	PS_11-281_00015631	POV97550.1	75.188	133	33	0	1	133	1	133	7.78e-70	206
	PS_11-281_00015631	A0A0L0VFU4	75.188	133	33	0	1	133	1	133	1.05e-69	206
	PS_11-281_00015631	A0A0L0VYM5	67.669	133	43	0	1	133	1	133	1.89e-63	190
	PS_11-281_00015631	Pst104E_10931	67.669	133	43	0	1	133	1	133	1.95e-63	190
	PS_11-281_00015631	POW14993.1	79.825	114	23	0	10	123	1	114	2.31e-63	194
8	PS_11-281_00004726	A0A0L0VR13	84.348	115	13	2	1	115	1	110	1.15e-63	189
	PS_11-281_00004726	POW16328.1	84.348	115	13	2	1	115	1	110	1.15e-63	189
	PS_11-281_00004726	Pst104E_07153	84.348	115	13	2	1	115	1	110	1.19e-63	189
9	PS_11-281_00011666	POW18358.1	89.01	1192	81	9	1	1165	1	1169	0	2082
	PS_11-281_00011666	POV94004.1	82.546	1186	74	12	14	1165	1	1087	0	1866
	PS_11-281_00011666	A0A0L0W594	99.282	418	3	0	373	790	1	418	0	862
	PS_11-281_00011666	A0A0L0W594	50.646	387	166	8	790	1161	22	398	2.76e-114	362
	PS_11-281_00011666	A0A0L0W594	51.621	401	154	11	1	364	1	398	1.83e-106	342
	PS_11-281_00011666	Pst104E_14848	99.282	418	3	0	373	790	1	418	0	862
	PS_11-281_00011666	Pst104E_14848	50.646	387	166	8	790	1161	22	398	4.06e-114	362
	PS_11-281_00011666	Pst104E_14848	52.12	401	152	11	1	364	1	398	1.29e-107	345
	PS_11-281_00011666	Pst104E_15902	95.278	360	17	0	806	1165	2	361	0	709
	PS_11-281_00011666	Pst104E_15902	51.515	363	158	6	417	770	4	357	8.87e-114	359
	PS_11-281_00011666	A0A0L0W553	99.554	224	1	0	790	1013	22	245	2.5e-156	466
	PS_11-281_00011666	A0A0L0W553	57.087	254	96	4	373	622	1	245	6.3e-89	287
	PS_11-281_00011666	A0A0L0W553	50.996	251	114	4	1	248	1	245	3.22e-75	249
	PS_11-281_00011666	Pst104E_14846	100	207	0	0	1	207	1	207	8.72e-141	424
	PS_11-281_00011666	Pst104E_14846	64.356	202	69	2	373	572	1	201	1.67e-81	266
	PS_11-281_00011666	A0A0L0VNH2	59.248	319	102	4	432	732	1	309	2.81e-116	364
	PS_11-281_00011666	A0A0L0VNH2	49.074	324	139	5	826	1128	1	319	5.96e-89	290
	PS_11-281_00011666	A0A0L0VNH2	43.038	316	127	8	61	329	1	310	2.74e-64	221
	PS_11-281_00011666	Pst104E_14849	98.214	168	3	0	998	1165	1	168	4.06e-112	347
	PS_11-281_00011666	Pst104E_09801	58.176	318	105	4	432	731	1	308	5.88e-110	347
	PS_11-281_00011666	Pst104E_09801	50	316	132	5	826	1120	1	311	1.81e-84	278
	PS_11-281_00011666	POW04303.1	47.837	416	156	10	375	771	46	419	6.12e-102	330
	PS_11-281_00011666	POW04303.1	43.75	400	160	12	3	364	46	418	1.87e-80	271
	PS_11-281_00011666	POW04303.1	42.317	397	170	9	790	1165	64	422	2.35e-76	259
	PS_11-281_00011666	POV95284.1	50.613	326	109	7	459	767	18	308	1.75e-89	291
	PS_11-281_00011666	A0A0L0W533	72.571	175	27	3	130	283	9	183	1.07e-72	240
10	PS_11-281_00002262	POW21330.1	100	112	0	0	1	112	1	112	7.83e-80	230
11	PS_11-281_00011501	POW03136.1	68.713	342	46	6	3	307	1	318	4.24e-152	429
	PS_11-281_00011501	POV95881.1	80.189	212	22	2	20	211	1	212	4.48e-114	330
	PS_11-281_00011501	POV95881.1	77.165	127	22	1	183	302	30	156	7.2e-64	202
	PS_11-281_00011501	A0A0L0VJP0	86.628	172	9	2	1	158	1	172	5.47e-102	297
	PS_11-281_00011501	A0A0L0VJP0	84.848	132	13	1	183	307	56	187	6.04e-78	236
	PS_11-281_00011501	Pst104E_14969	85.465	172	11	2	1	158	1	172	6.06e-101	294
	PS_11-281_00011501	Pst104E_14969	84.091	132	14	1	183	307	56	187	3.61e-77	234
	PS_11-281_00011501	POW21844.1	89.781	137	9	1	1	137	1	132	5.67e-83	247
	PS_11-281_00011501	A0A0L0VIX1	73.292	161	24	2	19	160	1	161	1.05e-76	232
	PS_11-281_00011501	A0A0L0VIX1	89.256	121	1	1	183	291	38	158	8.55e-73	222
	PS_11-281_00011501	POV96567.1	66.864	169	46	2	1	160	1	168	4.43e-72	221
12	PS_11-281_00011495	POW21807.1	94.24	1250	17	6	1	1206	1	1239	0	2373
	PS_11-281_00011495	POW03157.1	93.098	1217	43	8	25	1206	1	1211	0	2261
	PS_11-281_00011495	A0A0L0VJ22	99.831	590	1	0	8	597	1	590	0	1197
	PS_11-281_00011495	A0A0L0VJ22	58.199	622	216	10	604	1202	23	623	0	704
	PS_11-281_00011495	Pst104E_14979	100	558	0	0	8	565	1	558	0	1137
	PS_11-281_00011495	Pst104E_14979	61.462	506	172	7	604	1094	23	520	0	614
	PS_11-281_00011495	Pst104E_14980	85.714	623	56	8	602	1206	26	633	0	1039
	PS_11-281_00011495	Pst104E_14980	65.983	585	194	4	16	597	14	596	0	802
	PS_11-281_00011495	A0A0L0VIV5	85.714	623	56	8	602	1206	26	633	0	1038
	PS_11-281_00011495	A0A0L0VIV5	65.812	585	195	4	16	597	14	596	0	798
	PS_11-281_00011495	Pst104E_14983	56.781	553	221	7	58	597	1	548	0	614
	PS_11-281_00011495	Pst104E_14983	46.959	592	277	9	633	1200	1	579	7.23e-161	492
	PS_11-281_00011495	POW21810.1	55.818	550	218	8	61	597	61	598	0	596
	PS_11-281_00011495	POW21810.1	46.101	577	274	9	648	1200	66	629	1.14e-152	473
	PS_11-281_00011495	POW03154.1	55.818	550	218	8	61	597	65	602	0	595
	PS_11-281_00011495	POW03154.1	46.101	577	274	9	648	1200	70	633	3.91e-152	471
	PS_11-281_00011495	A0A0L0VIW1	55.417	563	217	10	43	597	46	582	0	594
	PS_11-281_00011495	A0A0L0VIW1	45.695	604	272	11	617	1200	46	613	2.08e-156	481
	PS_11-281_00011495	Pst104E_11024	31.494	616	319	18	11	584	2	556	4.71e-71	250
	PS_11-281_00011495	Pst104E_04385	33.688	564	293	18	43	575	24	537	1.63e-68	243
	PS_11-281_00011495	Pst104E_04384	30.897	602	329	18	21	584	7	559	2.4e-68	243
	PS_11-281_00011495	POW16927.1	33.276	583	304	20	43	590	23	555	1.11e-67	241
	PS_11-281_00011495	A0A0L0VCI9	33.793	580	299	21	43	587	31	560	1.86e-67	239
	PS_11-281_00011495	POW15505.1	30.897	602	327	19	21	584	7	557	8.64e-67	238
	PS_11-281_00011495	Pst104E_01740	28.978	597	334	19	42	610	47	581	4.16e-66	236
	PS_11-281_00011495	A0A0L0VR99	28.811	597	335	19	42	610	47	581	1.31e-65	234
	PS_11-281_00011495	POW18296.1	28.811	597	335	19	42	610	47	581	1.31e-65	234
	PS_11-281_00011495	Pst104E_03996	28.811	597	335	19	42	610	47	581	1.33e-65	234
	PS_11-281_00011495	A0A0L0VZW0	30.508	590	327	19	11	577	46	575	2.52e-64	232
	PS_11-281_00011495	Pst104E_14210	30.664	587	330	17	11	577	43	572	2.57e-64	232
	PS_11-281_00011495	POW03303.1	30.339	590	328	19	11	577	46	575	6.81e-64	231
	PS_11-281_00011495	Pst104E_14557	30.494	587	331	17	11	577	43	572	7.56e-64	230
	PS_11-281_00011495	A0A0L0VYS0	29.63	594	336	20	16	586	10	544	2.64e-63	228
	PS_11-281_00011495	POW15459.1	33.217	575	308	21	43	587	31	559	2.75e-63	227
	PS_11-281_00011495	Pst104E_01661	29.442	591	341	19	16	586	10	544	2.01e-62	225
13	PS_11-281_00016865	A0A0L0VP05	100	115	0	0	1	115	1	115	1.27e-79	229
	PS_11-281_00016865	POW09640.1	99.13	115	1	0	1	115	1	115	1.64e-79	229
	PS_11-281_00016865	POV95079.1	96.522	115	4	0	1	115	1	115	3.37e-76	221
	PS_11-281_00016865	POV95471.1	98.958	96	1	0	1	96	1	96	3.13e-65	193
14	PS_11-281_00013988	POW11505.1	98.227	282	5	0	91	372	1	282	0	566
	PS_11-281_00013988	POW22082.1	98.227	282	5	0	91	372	1	282	0	562
	PS_11-281_00013988	POW22792.1	97.518	282	6	1	91	372	1	281	0	558
	PS_11-281_00013988	A0A0L0VW91	98.477	197	3	0	91	287	1	197	1.08e-137	392
	PS_11-281_00013988	POW01497.1	68.772	285	85	3	91	372	1	284	1.06e-112	333
	PS_11-281_00013988	POV96391.1	71.786	280	72	3	93	372	76	348	8.99e-111	333
	PS_11-281_00013988	A0A0L0VCC9	68.551	283	86	2	113	393	52	333	3.83e-109	328
	PS_11-281_00013988	A0A0L0UX99	76.684	193	44	1	180	372	52	243	1e-100	301
	PS_11-281_00013988	POW02164.1	53.333	375	128	8	39	393	75	422	1.68e-100	310
	PS_11-281_00013988	POW10598.1	72.177	248	30	3	109	356	120	328	2.47e-100	304
	PS_11-281_00013988	A0A0L0UXN3	76.684	193	44	1	180	372	167	358	1.07e-98	300
	PS_11-281_00013988	POW18188.1	81.481	135	18	1	222	356	1	128	2.33e-73	228
	PS_11-281_00013988	A0A0L0V2S5	45.277	307	115	6	110	364	21	326	3.49e-70	227
	PS_11-281_00013988	POV98690.1	45.277	307	115	6	110	364	21	326	5.53e-70	227
	PS_11-281_00013988	A0A0L0V1W0	51.852	216	101	2	180	392	30	245	1.86e-69	222
	PS_11-281_00013988	A0A0L0W4J5	49.455	275	121	1	98	354	31	305	4.5e-69	225
	PS_11-281_00013988	A0A0L0UPL8	47.692	260	130	4	110	364	21	279	9.51e-69	220
	PS_11-281_00013988	POW11325.1	47.692	260	130	4	110	364	21	279	2.94e-68	222
	PS_11-281_00013988	A0A0L0V068	49.814	269	111	6	97	364	4	249	2.89e-67	219
	PS_11-281_00013988	POW10801.1	52.97	202	89	1	180	381	30	225	5.34e-67	215
	PS_11-281_00013988	A0A0L0V6S8	48.163	245	102	3	174	393	123	367	1.48e-66	219
	PS_11-281_00013988	A0A0L0VET7	56.195	226	91	3	150	372	78	298	2.54e-66	214
	PS_11-281_00013988	A0A0L0V8H9	51.867	241	98	5	124	364	103	325	3.21e-66	218
	PS_11-281_00013988	POW03681.1	57.143	217	86	2	150	364	101	312	3.72e-66	216
	PS_11-281_00013988	POW10830.1	51.867	241	98	5	124	364	103	325	1.06e-65	217
	PS_11-281_00013988	POW05439.1	60.234	171	68	0	184	354	109	279	2.2e-64	212
	PS_11-281_00013988	POV97415.1	55.385	195	68	3	180	372	127	304	7.72e-63	209
	PS_11-281_00013988	A0A0L0V6A9	55.385	195	68	3	180	372	120	297	1e-62	208
	PS_11-281_00013988	POV94872.1	55.385	195	68	3	180	372	120	297	1e-62	208
	PS_11-281_00013988	POW18686.1	54.271	199	84	3	174	370	123	316	6.83e-62	206
	PS_11-281_00013988	POW08004.1	46.531	245	106	3	174	393	74	318	7.89e-62	203
	PS_11-281_00013988	POW13539.1	55.738	183	79	1	184	364	104	286	2.83e-61	202
	PS_11-281_00013988	POV98737.1	50.704	213	83	2	174	364	133	345	3.07e-61	203
15	PS_11-281_00011857	POW06566.1	100	540	0	0	1	540	1	540	0	1130
	PS_11-281_00011857	POW10766.1	90.631	555	6	3	1	540	6	529	0	1022
	PS_11-281_00011857	Pst104E_12701	89.502	562	6	4	1	540	6	536	0	996
	PS_11-281_00011857	A0A0L0V922	90.541	518	4	3	45	540	6	500	0	954
	PS_11-281_00011857	A0A0L0V5D3	78.712	559	64	5	3	539	8	533	0	890
	PS_11-281_00011857	POV99646.1	78.495	558	69	4	10	539	4	538	0	889
	PS_11-281_00011857	POW11938.1	78.86	544	60	5	3	524	533	1043	0	866
	PS_11-281_00011857	POW11938.1	65.863	539	112	6	3	513	7	501	0	713
	PS_11-281_00011857	Pst104E_12472	79.922	513	58	3	49	539	1	490	0	842
	PS_11-281_00011857	A0A0L0V542	68.785	535	118	7	3	526	7	503	0	744
	PS_11-281_00011857	Pst104E_12471	68.785	535	118	7	3	526	7	503	0	744
	PS_11-281_00011857	POV99647.1	57.645	569	155	12	3	526	7	534	0	612
	PS_11-281_00011857	A0A0L0V0T3	68.387	155	37	2	128	282	35	177	6.42e-65	209
	PS_11-281_00011857	POW12729.1	68.387	155	37	2	128	282	35	177	6.42e-65	209
	PS_11-281_00011857	Pst104E_12512	89.189	111	12	0	172	282	49	159	7.51e-65	209
16	PS_11-281_00003121	POW05902.1	96.117	1056	16	1	65	1095	1	1056	0	2035
	PS_11-281_00003121	POW08774.1	95.682	1019	19	1	102	1095	22	1040	0	1950
	PS_11-281_00003121	POV94161.1	95.093	1019	25	1	102	1095	22	1040	0	1939
	PS_11-281_00003121	Pst104E_11271	92.247	1019	19	2	102	1095	22	1005	0	1695
	PS_11-281_00003121	A0A0L0V8N3	91.07	1019	31	2	102	1095	22	1005	0	1677
	PS_11-281_00003121	Pst104E_02875	90.352	881	25	2	102	957	22	867	0	1463
	PS_11-281_00003121	POV94163.1	98.396	374	4	1	1125	1498	17	388	0	770
	PS_11-281_00003121	POW05899.1	84.977	426	21	5	1099	1498	2	410	0	717
	PS_11-281_00003121	Pst104E_02874	98.476	328	3	1	1171	1498	2	327	0	674
	PS_11-281_00003121	A0A0L0V9J0	97.561	328	6	1	1171	1498	2	327	0	667
	PS_11-281_00003121	Pst104E_11270	97.125	313	7	1	1186	1498	1	311	0	635
17	PS_11-281_00003160	A0A0L0V2G0	97.669	472	11	0	522	993	16	487	0	958
	PS_11-281_00003160	A0A0L0V2G0	76.85	527	61	7	1	518	1	475	0	779
	PS_11-281_00003160	POW20861.1	87.695	512	30	4	472	983	687	1165	0	903
	PS_11-281_00003160	POW20861.1	73.581	511	60	8	17	518	719	1163	0	716
	PS_11-281_00003160	POW20861.1	74.781	456	76	5	534	989	12	428	0	673
	PS_11-281_00003160	POW20861.1	67.206	494	74	9	28	518	12	420	0	597
	PS_11-281_00003160	A0A0L0VHG8	88.511	470	48	3	524	989	18	485	0	855
	PS_11-281_00003160	A0A0L0VHG8	79.811	530	42	8	1	518	1	477	0	815
	PS_11-281_00003160	A0A0L0UQ83	88.503	461	17	5	540	993	131	562	0	803
	PS_11-281_00003160	A0A0L0UQ83	71.487	491	63	7	34	518	131	550	0	652
	PS_11-281_00003160	POW10464.1	75.41	488	43	5	522	993	62	488	0	726
	PS_11-281_00003160	POW10464.1	59.41	542	84	12	1	518	47	476	0	567
	PS_11-281_00003160	Pst104E_02912	88.127	379	44	1	611	989	1	378	0	699
	PS_11-281_00003160	Pst104E_02912	76.777	422	38	6	105	518	1	370	0	625
	PS_11-281_00003160	Pst104E_02915	97.315	298	8	0	696	993	1	298	0	605
	PS_11-281_00003160	Pst104E_02915	75.884	311	46	5	212	518	1	286	1.2e-154	459
	PS_11-281_00003160	POW10465.1	84.57	337	36	2	653	989	23	343	0	580
	PS_11-281_00003160	POW10465.1	82.336	351	23	3	169	518	23	335	0	573
	PS_11-281_00003160	A0A0L0V597	57.94	466	192	4	528	991	22	485	0	564
	PS_11-281_00003160	A0A0L0V597	48.752	521	216	11	1	517	1	474	3.68e-151	457
	PS_11-281_00003160	POW20668.1	57.94	466	192	4	528	991	22	485	0	564
	PS_11-281_00003160	POW20668.1	48.752	521	216	11	1	517	1	474	3.68e-151	457
	PS_11-281_00003160	Pst104E_13621	57.94	466	192	4	528	991	22	485	0	564
	PS_11-281_00003160	Pst104E_13621	48.752	521	216	11	1	517	1	474	3.8e-151	457
	PS_11-281_00003160	POV95801.1	58.613	447	182	3	546	991	21	465	0	555
	PS_11-281_00003160	POV95801.1	49.272	481	194	10	40	517	21	454	1.57e-147	447
	PS_11-281_00003160	Pst104E_09317	54.721	466	207	4	528	991	22	485	5.24e-180	532
	PS_11-281_00003160	Pst104E_09317	46.2	500	218	9	22	517	22	474	2.21e-139	427
	PS_11-281_00003160	A0A0L0V9G3	54.077	466	210	4	528	991	22	485	4.56e-178	527
	PS_11-281_00003160	A0A0L0V9G3	45.8	500	220	9	22	517	22	474	9.76e-138	422
	PS_11-281_00003160	Pst104E_13620	55.769	468	203	4	527	993	21	485	1.77e-177	525
	PS_11-281_00003160	Pst104E_13620	48.369	521	216	9	1	517	1	472	1.91e-145	442
	PS_11-281_00003160	A0A0L0V4Q0	55.556	468	204	4	527	993	22	486	5.65e-177	524
	PS_11-281_00003160	A0A0L0V4Q0	48.177	521	217	9	1	517	2	473	5.5e-145	441
	PS_11-281_00003160	POW20703.1	55.556	468	204	4	527	993	22	486	5.65e-177	524
	PS_11-281_00003160	POW20703.1	48.177	521	217	9	1	517	2	473	5.5e-145	441
	PS_11-281_00003160	POW00845.1	52.521	476	196	6	527	993	21	475	3.24e-160	480
	PS_11-281_00003160	POW00845.1	45.849	530	206	11	1	517	1	462	3.51e-129	400
	PS_11-281_00003160	POW12482.1	48.148	513	215	10	528	991	22	532	5.68e-158	477
	PS_11-281_00003160	POW12482.1	40.842	546	227	12	22	517	22	521	7.64e-121	380
	PS_11-281_00003160	A0A0L0V8R4	85.227	264	7	2	1	259	1	237	2.05e-147	438
	PS_11-281_00003160	A0A0L0V8R4	90.09	222	22	0	522	743	16	237	1.33e-136	410
	PS_11-281_00003160	POV95804.1	49.254	469	190	4	527	993	21	443	4.49e-147	445
	PS_11-281_00003160	POV95804.1	43.462	520	201	10	1	517	1	430	1.62e-114	360
	PS_11-281_00003160	POW09485.1	44.689	499	237	6	528	991	15	509	1.01e-134	416
	PS_11-281_00003160	POW09485.1	40.076	529	239	7	22	517	15	498	1.18e-112	358
	PS_11-281_00003160	A0A0L0V4E5	43.653	449	246	4	546	993	38	480	2.1e-130	403
	PS_11-281_00003160	POW20700.1	43.653	449	246	4	546	993	38	480	2.1e-130	403
	PS_11-281_00003160	Pst104E_13618	43.653	449	246	4	546	993	38	480	2.17e-130	403
	PS_11-281_00003160	POW00850.1	43.653	449	246	4	546	993	46	488	3.77e-130	403
	PS_11-281_00003160	POV95806.1	42.484	459	241	7	546	993	46	492	7.42e-122	381
	PS_11-281_00003160	A0A0L0UYQ7	39.348	460	276	3	536	993	20	478	1.93e-99	322
	PS_11-281_00003160	A0A0L0UYQ7	34.068	499	265	12	30	517	20	465	4.87e-69	239
	PS_11-281_00003160	Pst104E_10891	39.13	460	277	3	536	993	20	478	9.54e-99	320
	PS_11-281_00003160	Pst104E_10891	34	500	264	13	30	517	20	465	9.93e-69	238
	PS_11-281_00003160	POW08675.1	38.758	467	276	4	536	993	20	485	5.7e-98	318
	PS_11-281_00003160	POW08675.1	34	500	271	11	30	517	20	472	1.22e-69	241
	PS_11-281_00003160	POW03748.1	36.601	459	265	5	536	985	20	461	4.72e-84	280
	PS_11-281_00003160	Pst104E_11382	34.286	490	278	11	531	988	36	513	1.63e-77	264
	PS_11-281_00003160	Pst104E_13904	34.286	490	277	12	531	988	36	512	4.77e-77	263
	PS_11-281_00003160	A0A0L0VSS9	33.75	480	294	8	531	988	36	513	1.44e-73	253
	PS_11-281_00003160	POW20533.1	33.75	480	294	8	531	988	36	513	1.44e-73	253
	PS_11-281_00003160	POW00224.1	33.75	480	294	8	531	988	36	513	1.44e-73	253
18	PS_11-281_00009841	POW12211.1	95.455	814	6	2	1	783	1	814	0	1467
	PS_11-281_00009841	Pst104E_09608	98.261	690	6	1	1	690	1	684	0	1304
	PS_11-281_00009841	POW19979.1	100	417	0	0	356	772	1	417	0	807
	PS_11-281_00009841	A0A0L0UX91	97.216	431	12	0	353	783	284	714	0	780
	PS_11-281_00009841	A0A0L0UX91	88.112	286	3	2	1	255	1	286	1.4e-160	483
	PS_11-281_00009841	POW19980.1	96	300	9	1	1	297	1	300	0	547
	PS_11-281_00009841	Pst104E_07906	88.649	185	19	1	599	783	3	185	1.36e-64	214
19	PS_11-281_00009866	A0A0L0VVN4	97.537	406	10	0	1	406	1	406	0	824
	PS_11-281_00009866	POW12124.1	87.773	458	3	3	1	406	3	459	0	809
	PS_11-281_00009866	POW19990.1	78.3	447	41	4	1	406	3	434	0	679
	PS_11-281_00009866	Pst104E_09585	99.678	311	1	0	96	406	1	311	0	647
	PS_11-281_00009866	A0A0L0US64	53.448	406	177	4	1	402	1	398	1.35e-135	395
	PS_11-281_00009866	A0A0L0URN7	52.723	404	177	4	1	402	1	392	2.34e-132	387
	PS_11-281_00009866	Pst104E_12709	52.723	404	177	4	1	402	1	392	2.42e-132	387
	PS_11-281_00009866	Pst104E_15510	52.723	404	177	4	1	402	1	392	3.31e-132	386
	PS_11-281_00009866	Pst104E_10778	50.382	393	165	5	1	382	1	374	8.29e-118	348
	PS_11-281_00009866	POW06573.1	49.754	406	155	7	1	372	3	393	1.03e-117	348
	PS_11-281_00009866	A0A0L0UXS8	45.25	400	185	6	1	388	1	378	1.37e-99	302
	PS_11-281_00009866	Pst104E_10781	44.75	400	187	6	1	388	1	378	2.39e-98	298
	PS_11-281_00009866	A0A0L0UQF0	43.457	405	203	7	1	384	1	400	5.2e-90	278
	PS_11-281_00009866	Pst104E_06534	41.667	420	206	13	1	398	1	403	6.85e-86	268
	PS_11-281_00009866	POV99655.1	40.465	430	209	14	1	398	1	415	4.5e-85	266
	PS_11-281_00009866	A0A0L0UXG1	49.802	253	122	2	135	382	1	253	1.62e-77	241
20	PS_11-281_00005153	Pst104E_13744	92.464	1526	27	7	82	1524	30	1550	0	2754
	PS_11-281_00005153	A0A0L0V7H2	92.398	1526	28	7	82	1524	30	1550	0	2754
	PS_11-281_00005153	Pst104E_08590	90.764	1570	32	9	34	1524	131	1666	0	2427
	PS_11-281_00005153	POV97160.1	88.748	1422	41	10	89	1430	2	1384	0	2183
	PS_11-281_00005153	POV96190.1	92.089	948	9	3	623	1520	503	1434	0	1704
	PS_11-281_00005153	POV96190.1	71.91	534	48	11	44	543	41	506	0	643
	PS_11-281_00005153	Pst104E_01872	60.687	262	43	5	508	769	1	202	2.86e-81	268
21	PS_11-281_00013192	A0A0L0VJF5	100	627	0	0	1	627	1	627	0	1296
	PS_11-281_00013192	POW05396.1	99.841	627	1	0	1	627	1	627	0	1294
	PS_11-281_00013192	POW14696.1	99.681	627	2	0	1	627	1	627	0	1291
	PS_11-281_00013192	Pst104E_04286	99.681	627	2	0	1	627	1	627	0	1291
	PS_11-281_00013192	A0A0L0VJG4	94.099	627	1	1	1	627	1	591	0	1204
	PS_11-281_00013192	A0A0L0VK91	72.019	629	171	2	1	627	1	626	0	891
	PS_11-281_00013192	Pst104E_04285	72.019	629	171	2	1	627	1	626	0	890
	PS_11-281_00013192	POW14705.1	71.86	629	172	2	1	627	1	626	0	889
	PS_11-281_00013192	POW05398.1	70.597	636	174	3	2	627	15	647	0	872
	PS_11-281_00013192	POW14702.1	62.994	354	116	2	1	354	4	342	8.2e-142	421
	PS_11-281_00013192	POW05394.1	62.994	354	116	2	1	354	4	342	8.2e-142	421
	PS_11-281_00013192	Pst104E_04290	66.154	260	88	0	95	354	7	266	5.08e-111	335
	PS_11-281_00013192	A0A0L0VJF9	64.885	262	92	0	93	354	47	308	5.49e-108	329
22	PS_11-281_00013742	A0A0L0VEY1	100	212	0	0	195	406	58	269	9.21e-149	422
	PS_11-281_00013742	POW14114.1	83.396	265	32	3	151	406	8	269	6.76e-147	418
	PS_11-281_00013742	POW01673.1	98.113	212	4	0	195	406	58	269	1.47e-146	417
	PS_11-281_00013742	POV95026.1	81.749	263	40	2	151	406	24	285	2.11e-146	417
	PS_11-281_00013742	Pst104E_02790	81.749	263	40	2	151	406	8	269	2.28e-146	417
	PS_11-281_00013742	POW16948.1	92.381	210	16	0	195	404	1	210	8.85e-121	349
	PS_11-281_00013742	A0A0L0VDG7	91.981	212	17	0	195	406	58	269	1.22e-120	351
	PS_11-281_00013742	Pst104E_04438	91.981	212	17	0	195	406	58	269	1.43e-120	351
	PS_11-281_00013742	Pst104E_11957	78.061	196	40	2	1	194	1	195	3.9e-89	269
	PS_11-281_00013742	Pst104E_11956	76.531	196	43	2	1	194	1	195	1.15e-86	262
	PS_11-281_00013742	A0A0L0VNQ4	76.804	194	44	1	1	194	1	193	2.64e-84	256
	PS_11-281_00013742	A0A0L0VLY2	67.805	205	45	3	1	194	1	195	2.43e-80	246
	PS_11-281_00013742	Pst104E_02791	87.755	196	21	2	1	194	1	195	5.09e-80	245
	PS_11-281_00013742	Pst104E_02792	87.245	196	22	2	1	194	1	195	2.04e-79	244
	PS_11-281_00013742	A0A0L0VF98	82.439	205	15	3	1	194	1	195	6.37e-78	240
	PS_11-281_00013742	Pst104E_09684	74.634	205	31	3	1	194	1	195	4.37e-77	238
	PS_11-281_00013742	Pst104E_01012	68.78	205	43	3	1	194	1	195	3.89e-76	236
	PS_11-281_00013742	Pst104E_06849	68.396	212	32	3	1	194	1	195	3.7e-74	230
	PS_11-281_00013742	Pst104E_09698	78.537	205	23	3	1	194	1	195	6.77e-74	230
	PS_11-281_00013742	Pst104E_02760	80.488	205	19	3	1	194	1	195	1.72e-73	229
	PS_11-281_00013742	Pst104E_09692	81.633	196	33	2	1	194	1	195	8.68e-73	227
	PS_11-281_00013742	Pst104E_09685	75.61	205	29	3	1	194	1	195	3.2e-71	223
	PS_11-281_00013742	Pst104E_09679	71.579	190	29	3	18	194	18	195	4.93e-71	223
	PS_11-281_00013742	A0A0L0VQ19	76.471	170	37	2	27	194	1	169	4.13e-68	214
	PS_11-281_00013742	Pst104E_09694	74.468	188	27	3	18	194	18	195	6.99e-67	212
23	PS_11-281_00014125	A0A0L0VLF5	100	106	0	0	175	280	166	271	3.56e-72	227
	PS_11-281_00014125	Pst104E_09279	99.065	107	1	0	174	280	159	265	3.65e-72	227
	PS_11-281_00014125	POW06467.1	76.224	143	18	4	131	270	41	170	8.49e-66	208
24	PS_11-281_00012902	POW21540.1	95.96	495	16	1	1	495	1	491	0	959
	PS_11-281_00012902	Pst104E_07667	93.182	484	25	1	1	484	1	476	0	915
	PS_11-281_00012902	Pst104E_14714	93.802	484	1	2	1	484	1	455	0	907
	PS_11-281_00012902	A0A0L0W0A1	88.43	484	48	1	1	484	1	476	0	869
	PS_11-281_00012902	Pst104E_07666	88.223	484	49	1	1	484	1	476	0	868
	PS_11-281_00012902	A0A0L0W0D1	87.855	387	39	1	1	387	1	379	0	685
	PS_11-281_00012902	Pst104E_02323	68.454	485	144	2	1	484	11	487	0	661
	PS_11-281_00012902	A0A0L0UYC1	68.041	485	146	2	1	484	11	487	0	656
	PS_11-281_00012902	A0A0L0UZ48	68.041	485	146	2	1	484	11	487	0	655
	PS_11-281_00012902	POW11835.1	67.351	487	157	2	1	486	21	506	0	649
	PS_11-281_00012902	POW11835.1	68.534	464	129	3	22	484	550	997	0	629
	PS_11-281_00012902	Pst104E_02321	67.351	487	149	3	1	486	3	480	0	644
	PS_11-281_00012902	A0A0L0UY85	67.146	487	150	3	1	486	3	480	0	642
	PS_11-281_00012902	POW10424.1	64.343	502	152	2	11	486	2	502	0	629
	PS_11-281_00012902	POW10424.1	66.667	459	131	4	27	484	521	958	0	617
	PS_11-281_00012902	A0A0L0W0C8	94.624	279	7	1	206	484	12	282	0	530
	PS_11-281_00012902	POW21571.1	91.386	267	23	0	1	267	1	267	3.42e-176	503
	PS_11-281_00012902	POW21571.1	90.071	141	14	0	344	484	266	406	3.77e-83	265
25	PS_11-281_00006608	POW15707.1	91.026	546	43	4	8	549	3	546	0	980
	PS_11-281_00006608	A0A0L0V1H5	76.696	339	14	4	1	304	1	309	5.39e-175	497
	PS_11-281_00006608	POW06243.1	89.222	167	18	0	17	183	708	874	1.29e-100	324
	PS_11-281_00006608	A0A0L0URY5	89.222	167	18	0	17	183	711	877	1.34e-100	324
	PS_11-281_00006608	POW15699.1	89.222	167	18	0	17	183	711	877	1.34e-100	324
	PS_11-281_00006608	Pst104E_00826	89.222	167	18	0	17	183	711	877	1.36e-100	324
26	PS_11-281_00012767	Pst104E_04033	97.131	1952	36	3	1	1933	1	1951	0	3262
	PS_11-281_00012767	POW01704.1	95.221	1988	36	4	4	1933	1	1987	0	3240
	PS_11-281_00012767	POW20398.1	92.93	1966	55	9	16	1933	30	1959	0	2584
	PS_11-281_00012767	A0A0L0UUI0	80.765	967	89	8	1	898	1	939	0	1194
	PS_11-281_00012767	A0A0L0UUI0	80.609	985	85	9	995	1933	585	1509	0	1063
	PS_11-281_00012767	A0A0L0UUR5	80.765	967	89	8	1	898	1	939	0	1192
	PS_11-281_00012767	A0A0L0UUR5	80.3	934	85	9	995	1890	585	1457	0	976
27	PS_11-281_00016661	POW00862.1	88.111	614	33	4	1	574	1	614	0	1079
	PS_11-281_00016661	POW00862.1	31.308	642	353	18	9	571	927	1559	2.75e-64	229
	PS_11-281_00016661	A0A0L0W0R8	88.111	614	33	4	1	574	1	614	0	1078
	PS_11-281_00016661	Pst104E_12981	94.444	486	8	2	108	574	1	486	0	931
	PS_11-281_00016661	POW03422.1	81.57	586	57	5	29	574	62	636	0	930
	PS_11-281_00016661	POW01457.1	32.313	588	306	18	9	524	48	615	6.82e-74	251
	PS_11-281_00016661	A0A0L0UJ95	81.818	132	6	1	188	301	1	132	1.52e-66	213
	PS_11-281_00016661	POW03421.1	31.008	645	358	18	9	571	10	649	1.12e-65	230
28	PS_11-281_00003286	A0A0L0US00	98.696	230	3	0	1	230	1	230	1.81e-163	454
	PS_11-281_00003286	A0A0L0USX7	98.261	230	3	1	1	230	1	229	2.77e-161	448
	PS_11-281_00003286	Pst104E_07562	90.435	230	20	2	1	230	1	228	1.32e-120	345
	PS_11-281_00003286	POW07773.1	73.478	230	60	1	1	230	1	229	6.18e-100	293
	PS_11-281_00003286	POW06721.1	60.305	262	48	6	1	230	1	238	4.77e-90	267
29	PS_11-281_00003315	POW11435.1	99.75	400	1	0	1	400	4	403	0	826
	PS_11-281_00003315	A0A0L0UWW6	97.25	400	9	1	1	400	4	401	0	804
	PS_11-281_00003315	Pst104E_07595	97	400	10	1	1	400	4	401	0	802
	PS_11-281_00003315	POW07817.1	78.153	444	45	5	1	400	4	439	0	678
	PS_11-281_00003315	Pst104E_00789	49.102	334	167	2	49	382	13	343	9.43e-111	329
	PS_11-281_00003315	POW02011.1	48.773	326	163	4	66	389	32	355	5.32e-105	314
	PS_11-281_00003315	Pst104E_05322	48.773	326	163	4	66	389	81	404	8.11e-105	316
	PS_11-281_00003315	A0A0L0V7G5	46.58	307	160	3	69	374	55	358	2.7e-97	296
	PS_11-281_00003315	Pst104E_10829	46.58	307	160	3	69	374	55	358	2.78e-97	296
	PS_11-281_00003315	POW20342.1	49	300	150	2	49	348	13	309	3.53e-97	293
	PS_11-281_00003315	POW15692.1	49	300	150	2	49	348	13	309	3.53e-97	293
	PS_11-281_00003315	POW22571.1	46.789	327	151	6	66	389	32	338	5.42e-97	293
	PS_11-281_00003315	A0A0L0VA77	47.04	321	158	4	66	384	32	342	5.76e-97	293
	PS_11-281_00003315	A0A0L0VBZ3	49	300	150	2	49	348	13	309	1.13e-96	292
	PS_11-281_00003315	POW22721.1	46.263	281	147	3	69	348	55	332	2.71e-87	268
30	PS_11-281_00011083	POW07875.1	92.057	919	14	3	4	918	2	865	0	1714
	PS_11-281_00011083	POW07875.1	47.124	452	204	6	5	454	637	1055	3.1e-113	374
	PS_11-281_00011083	POW07875.1	50.781	256	117	4	688	936	1	254	4.58e-63	233
	PS_11-281_00011083	POW14191.1	90.958	929	10	4	1	924	1	860	0	1700
	PS_11-281_00011083	POW14191.1	51.181	254	115	4	690	936	5	256	6.85e-63	232
	PS_11-281_00011083	Pst104E_05955	98.99	693	3	1	1	689	1	693	0	1409
	PS_11-281_00011083	Pst104E_05955	51.181	254	115	4	690	936	5	256	6.16e-65	233
	PS_11-281_00011083	A0A0L0VBG7	98.99	693	3	1	1	689	1	693	0	1409
	PS_11-281_00011083	A0A0L0VBG7	51.575	254	114	4	690	936	5	256	5.91e-66	236
	PS_11-281_00011083	POW06964.1	52.643	946	288	13	5	936	1	800	0	876
	PS_11-281_00011083	POV94828.1	53.748	787	259	12	5	760	1	713	0	755
	PS_11-281_00011083	POW10181.1	47.932	943	287	18	5	936	1	750	0	744
	PS_11-281_00011083	Pst104E_05954	100	247	0	0	690	936	5	251	4.31e-178	516
	PS_11-281_00011083	Pst104E_05954	51.163	258	113	5	1	252	1	251	4.55e-68	228
	PS_11-281_00011083	A0A0L0VBJ3	57.642	458	186	4	1	454	1	454	3.96e-173	512
	PS_11-281_00011083	A0A0L0VBJ3	52.756	254	111	4	688	936	3	252	8.74e-70	241
	PS_11-281_00011083	A0A0L0VBL2	100	231	0	0	690	920	5	235	8.89e-164	487
	PS_11-281_00011083	A0A0L0VBL2	48.026	456	206	5	1	454	1	427	2.1e-126	390
	PS_11-281_00011083	A0A0L0VBR7	50.87	460	218	3	1	454	1	458	9.17e-148	447
	PS_11-281_00011083	A0A0L0VBR7	62.302	252	90	2	690	936	5	256	2.42e-91	299
	PS_11-281_00011083	A0A0L0VKN3	68.615	325	96	3	1	321	1	323	7.92e-146	436
	PS_11-281_00011083	A0A0L0VKN3	52.569	253	111	5	690	936	5	254	4.56e-68	230
	PS_11-281_00011083	Pst104E_05952	68.301	306	74	5	1	295	1	294	9.19e-131	396
	PS_11-281_00011083	Pst104E_05949	48.232	396	197	3	65	454	1	394	2.24e-115	360
	PS_11-281_00011083	Pst104E_05949	59.896	192	73	1	749	936	1	192	4.05e-64	223
	PS_11-281_00011083	A0A0L0VCE9	100	157	0	0	764	920	1	157	2.22e-105	332
	PS_11-281_00011083	A0A0L0VCE9	44.828	377	178	4	80	454	1	349	2.16e-90	293
	PS_11-281_00011083	A0A0L0UPQ2	66.111	180	45	3	120	295	2	169	1.43e-68	226
31	PS_11-281_00010750	POW02401.1	83.942	548	31	7	1	506	1	533	0	897
	PS_11-281_00010750	POW01334.1	77.249	567	35	9	1	506	36	569	0	829
	PS_11-281_00010750	A0A0L0V8E5	94.466	253	0	1	268	506	1	253	1.95e-172	486
	PS_11-281_00010750	A0A0L0V8E5	59.259	270	86	5	1	265	1	251	1.25e-102	308
	PS_11-281_00010750	Pst104E_09509	94.466	253	0	1	268	506	1	253	2.02e-172	486
	PS_11-281_00010750	Pst104E_09509	59.259	270	86	5	1	265	1	251	1.3e-102	308
	PS_11-281_00010750	Pst104E_14377	90.98	255	3	2	272	506	26	280	1.41e-163	465
	PS_11-281_00010750	Pst104E_14377	58.687	259	83	5	12	265	39	278	4.82e-96	293
	PS_11-281_00010750	Pst104E_09508	85.019	267	23	3	1	265	1	252	4.25e-156	445
	PS_11-281_00010750	Pst104E_09508	66.929	254	69	2	268	506	1	254	1.26e-116	344
	PS_11-281_00010750	A0A0L0V9A1	80.597	268	34	4	1	265	1	253	1.85e-145	417
	PS_11-281_00010750	A0A0L0V9A1	64.706	255	74	3	268	506	1	255	1.96e-110	328
	PS_11-281_00010750	A0A0L0V8P3	100	182	0	0	268	449	1	182	9.28e-132	380
	PS_11-281_00010750	A0A0L0V8P3	66.304	184	61	1	1	184	1	183	1.7e-83	257
	PS_11-281_00010750	A0A0L0V993	71.146	253	57	3	268	505	1	252	5.57e-123	360
	PS_11-281_00010750	A0A0L0V993	64.074	270	73	5	1	265	1	251	9.17e-112	332
	PS_11-281_00010750	Pst104E_09513	71.146	253	57	3	268	505	1	252	5.77e-123	360
	PS_11-281_00010750	Pst104E_09513	64.074	270	73	5	1	265	1	251	9.49e-112	332
	PS_11-281_00010750	A0A0L0UQ04	70.751	253	58	3	268	505	1	252	2.58e-122	358
	PS_11-281_00010750	A0A0L0UQ04	63.704	270	74	5	1	265	1	251	4.38e-111	330
	PS_11-281_00010750	POW17232.1	55.078	256	96	4	268	506	1	254	1.14e-88	273
	PS_11-281_00010750	POW17232.1	50.376	266	113	4	1	264	1	249	2.5e-78	246
	PS_11-281_00010750	Pst104E_04649	55.078	256	96	4	268	506	1	254	1.18e-88	273
	PS_11-281_00010750	Pst104E_04649	50.376	266	113	4	1	264	1	249	2.59e-78	246
	PS_11-281_00010750	Pst104E_06464	55.078	256	96	4	268	506	1	254	1.18e-88	273
	PS_11-281_00010750	Pst104E_06464	50.376	266	113	4	1	264	1	249	2.59e-78	246
	PS_11-281_00010750	A0A0L0VRW9	54.297	256	98	4	268	506	1	254	8.96e-88	270
	PS_11-281_00010750	A0A0L0VRW9	50.376	266	113	4	1	264	1	249	2.37e-78	246
	PS_11-281_00010750	Pst104E_09514	53.755	253	101	3	268	505	1	252	8.39e-80	250
	PS_11-281_00010750	Pst104E_09514	49.442	269	112	5	1	264	1	250	7.43e-73	232
	PS_11-281_00010750	POW14051.1	56.542	214	76	3	310	506	22	235	2.57e-73	232
	PS_11-281_00010750	A0A0L0UPS5	56.354	181	78	1	1	181	1	180	6.6e-67	214
	PS_11-281_00010750	A0A0L0UPS5	56.284	183	78	2	268	449	1	182	9.39e-67	213
32	PS_11-281_00012863	A0A0L0VG12	99.292	848	6	0	1	848	1	848	0	1741
	PS_11-281_00012863	Pst104E_02287	99.292	848	6	0	1	848	1	848	0	1739
	PS_11-281_00012863	POW14534.1	99.292	848	0	1	1	848	1	842	0	1737
	PS_11-281_00012863	POW00944.1	92.168	881	23	5	1	848	1	868	0	1639
	PS_11-281_00012863	A0A0L0V0F1	45.424	601	296	9	14	586	19	615	1.73e-178	545
	PS_11-281_00012863	POW03666.1	45.424	601	296	9	14	586	19	615	1.73e-178	545
	PS_11-281_00012863	Pst104E_07609	45.424	601	296	9	14	586	19	615	1.77e-178	545
	PS_11-281_00012863	POW11412.1	43.68	625	296	10	14	586	19	639	3.48e-173	532
33	PS_11-281_00014412	POV97764.1	98.305	708	0	1	1	696	1	708	0	1446
	PS_11-281_00014412	POW01112.1	97.881	708	2	2	1	696	1	707	0	1434
	PS_11-281_00014412	Pst104E_14957	94.342	707	0	2	1	696	1	678	0	1367
	PS_11-281_00014412	A0A0L0VIY8	93.927	708	2	2	1	696	1	679	0	1363
	PS_11-281_00014412	A0A0L0VIY4	94.059	707	2	2	1	696	1	678	0	1363
	PS_11-281_00014412	A0A0L0VJ55	93.644	708	3	3	1	696	1	678	0	1353
	PS_11-281_00014412	A0A0L0VUK1	44.097	703	325	14	1	671	1	667	0	536
	PS_11-281_00014412	Pst104E_12018	43.053	655	307	13	47	671	1	619	6.21e-164	486
	PS_11-281_00014412	POW04445.1	41.394	703	305	17	1	671	1	628	1.91e-157	469
	PS_11-281_00014412	POW20093.1	41.667	660	299	14	62	671	1	624	9.23e-152	454
34	PS_11-281_00012402	POW20137.1	94.286	140	8	0	1	140	22	161	1.18e-97	278
	PS_11-281_00012402	POW01381.1	94.286	140	8	0	1	140	22	161	1.18e-97	278
	PS_11-281_00012402	A0A0L0VS27	91.429	140	12	0	1	140	1	140	6.06e-95	270
	PS_11-281_00012402	Pst104E_00178	93.137	102	7	0	39	140	1	102	1.96e-67	199
35	PS_11-281_00014479	A0A0L0VPX9	96.471	170	6	0	17	186	25	194	2.26e-118	333
	PS_11-281_00014479	POV98025.1	95.294	170	8	0	17	186	25	194	6.92e-107	305
36	PS_11-281_haploid_00003208	POW19676.1	99.749	399	0	1	1	398	1	399	0	821
	PS_11-281_haploid_00003208	POV96227.1	99.749	399	0	1	1	398	1	399	0	821
	PS_11-281_haploid_00003208	Pst104E_09251	99.749	399	0	1	1	398	1	399	0	821
	PS_11-281_haploid_00003208	A0A0L0USC5	99.743	389	0	1	11	398	1	389	0	799
	PS_11-281_haploid_00003208	POW06472.1	98.953	382	4	0	1	382	1	382	0	786
37	PS_11-281_haploid_00006920	A0A0L0VZX6	80.519	539	36	3	1	504	1	505	0	810
	PS_11-281_haploid_00006920	Pst104E_14032	79.963	539	39	3	1	504	1	505	0	801
	PS_11-281_haploid_00006920	POW21693.1	83.077	390	14	5	158	504	64	444	0	621
38	PS_11-281_haploid_00006507	POW19160.1	100	589	0	0	1	589	1	589	0	1219
	PS_11-281_haploid_00006507	POW02977.1	100	589	0	0	1	589	1	589	0	1219
	PS_11-281_haploid_00006507	Pst104E_02434	99.83	589	1	0	1	589	1	589	0	1218
	PS_11-281_haploid_00006507	A0A0L0VGM0	99.83	589	1	0	1	589	1	589	0	1217
	PS_11-281_haploid_00006507	Pst104E_05721	100	531	0	0	59	589	1	531	0	1094
	PS_11-281_haploid_00006507	Pst104E_02435	61.872	577	130	6	1	575	1	489	0	677
	PS_11-281_haploid_00006507	Pst104E_05720	61.525	577	132	6	1	575	1	489	0	672
	PS_11-281_haploid_00006507	A0A0L0VGE3	68.522	467	114	3	119	584	9	443	0	632
	PS_11-281_haploid_00006507	POW02973.1	64.286	406	86	4	181	585	107	454	6.58e-170	491
	PS_11-281_haploid_00006507	POW19151.1	55.769	468	118	7	119	585	9	388	5.93e-160	463
39	PS_11-281_haploid_00002163	POW12124.1	95.624	457	6	3	1	443	3	459	0	895
	PS_11-281_haploid_00002163	POW19990.1	86.475	451	34	6	1	443	3	434	0	773
	PS_11-281_haploid_00002163	A0A0L0VVN4	82.314	458	14	5	1	443	1	406	0	738
	PS_11-281_haploid_00002163	Pst104E_09585	93.443	305	5	3	154	443	7	311	0	575
	PS_11-281_haploid_00002163	POW06573.1	50	428	158	8	1	409	3	393	6e-125	369
	PS_11-281_haploid_00002163	A0A0L0US64	45.614	456	173	8	1	439	1	398	1.88e-112	338
	PS_11-281_haploid_00002163	A0A0L0URN7	44.737	456	171	8	1	439	1	392	1.82e-109	330
	PS_11-281_haploid_00002163	Pst104E_12709	44.737	456	171	8	1	439	1	392	1.87e-109	330
	PS_11-281_haploid_00002163	Pst104E_15510	44.737	456	171	8	1	439	1	392	1.98e-109	330
	PS_11-281_haploid_00002163	POW10806.1	49.167	360	116	9	1	330	5	327	1.1e-93	286
	PS_11-281_haploid_00002163	Pst104E_10778	49.43	263	120	3	170	419	112	374	7.95e-75	239
	PS_11-281_haploid_00002163	A0A0L0UQF0	36.98	457	195	11	1	421	1	400	2.69e-68	223
	PS_11-281_haploid_00002163	A0A0L0UXG1	46.64	253	122	3	180	419	1	253	1.85e-67	216
40	PS_11-281_haploid_00004265	POW10034.1	74.336	678	65	9	704	1325	268	892	0	947
	PS_11-281_haploid_00004265	POW10034.1	94.609	371	12	1	72	442	454	816	0	726
	PS_11-281_haploid_00004265	POW10034.1	75.676	444	53	8	462	881	465	877	0	640
	PS_11-281_haploid_00004265	POW10034.1	68.547	461	47	5	2	442	4	386	0	595
	PS_11-281_haploid_00004265	POW10034.1	64.224	464	69	7	865	1325	93	462	1.03e-169	529
	PS_11-281_haploid_00004265	A0A0L0VCR3	98.945	379	4	0	64	442	1	379	0	778
	PS_11-281_haploid_00004265	A0A0L0VCR3	80.901	466	59	4	864	1325	16	455	0	734
	PS_11-281_haploid_00004265	A0A0L0VCR3	75.221	452	49	8	462	881	20	440	0	645
	PS_11-281_haploid_00004265	POW08322.1	98.945	379	4	0	64	442	1	379	0	778
	PS_11-281_haploid_00004265	POW08322.1	80.901	466	59	4	864	1325	16	455	0	734
	PS_11-281_haploid_00004265	POW08322.1	75.221	452	49	8	462	881	20	440	0	645
	PS_11-281_haploid_00004265	Pst104E_11539	98.945	379	4	0	64	442	1	379	0	778
	PS_11-281_haploid_00004265	Pst104E_11539	81.116	466	58	4	864	1325	16	455	0	736
	PS_11-281_haploid_00004265	Pst104E_11539	75.221	452	49	8	462	881	20	440	0	645
	PS_11-281_haploid_00004265	POW08321.1	92.287	363	27	1	80	442	17	378	0	684
	PS_11-281_haploid_00004265	POW08321.1	75.527	474	67	7	865	1325	17	454	0	676
	PS_11-281_haploid_00004265	POW08321.1	75.556	450	50	8	462	881	20	439	0	650
	PS_11-281_haploid_00004265	POW08326.1	82.857	385	20	3	80	458	17	361	0	630
	PS_11-281_haploid_00004265	POW08326.1	72.473	465	58	4	865	1325	17	415	0	602
	PS_11-281_haploid_00004265	POW08326.1	61.678	441	88	8	462	881	20	400	5.1e-158	481
	PS_11-281_haploid_00004265	A0A0L0VDM1	90.361	332	29	1	997	1325	4	335	0	598
	PS_11-281_haploid_00004265	A0A0L0VDM1	98.456	259	4	0	184	442	1	259	1.73e-177	529
	PS_11-281_haploid_00004265	A0A0L0VDM1	79.461	297	12	5	608	881	50	320	6.46e-149	454
	PS_11-281_haploid_00004265	Pst104E_11538	82.514	366	16	3	64	429	1	318	0	595
	PS_11-281_haploid_00004265	Pst104E_11538	65.826	436	69	7	894	1325	20	379	9.51e-171	513
	PS_11-281_haploid_00004265	Pst104E_11538	59.906	424	61	9	488	881	20	364	5.96e-143	440
	PS_11-281_haploid_00004265	A0A0L0UQU4	98.291	234	4	0	64	297	1	234	4.15e-160	479
	PS_11-281_haploid_00004265	A0A0L0UQU4	69.106	246	36	4	462	698	20	234	3.28e-100	319
	PS_11-281_haploid_00004265	A0A0L0VJW4	54.034	409	155	7	64	442	1	406	7.13e-133	418
	PS_11-281_haploid_00004265	A0A0L0VJW4	47.835	485	193	9	865	1317	18	474	1.12e-131	415
	PS_11-281_haploid_00004265	A0A0L0VJW4	44.469	452	168	8	462	863	21	439	6.51e-109	353
	PS_11-281_haploid_00004265	Pst104E_09921	54.034	409	155	7	64	442	1	406	7.36e-133	418
	PS_11-281_haploid_00004265	Pst104E_09921	47.835	485	193	9	865	1317	18	474	1.16e-131	415
	PS_11-281_haploid_00004265	Pst104E_09921	44.469	452	168	8	462	863	21	439	6.71e-109	353
	PS_11-281_haploid_00004265	A0A0L0VJZ2	52	425	155	7	64	442	1	422	1.77e-130	413
	PS_11-281_haploid_00004265	A0A0L0VJZ2	46.507	501	192	9	865	1317	18	490	2.4e-128	407
	PS_11-281_haploid_00004265	A0A0L0VJZ2	54.406	261	79	4	613	859	217	451	3.8e-77	266
	PS_11-281_haploid_00004265	Pst104E_09920	53.133	399	139	6	89	442	3	398	3.97e-126	400
	PS_11-281_haploid_00004265	Pst104E_09920	46.545	492	187	9	874	1317	3	466	6.12e-126	400
	PS_11-281_haploid_00004265	Pst104E_09920	54.406	261	79	4	613	859	193	427	2.46e-77	266
	PS_11-281_haploid_00004265	POW05784.1	47.689	476	182	10	874	1317	610	1050	1.41e-119	400
	PS_11-281_haploid_00004265	POW05784.1	54.83	383	134	7	89	442	610	982	5.49e-119	398
	PS_11-281_haploid_00004265	POW05784.1	49.88	417	157	7	71	442	4	413	3.13e-112	380
	PS_11-281_haploid_00004265	POW05784.1	44.311	501	199	10	865	1317	13	481	1.86e-110	375
	PS_11-281_haploid_00004265	POW05784.1	44.395	446	158	9	468	863	610	1015	3.79e-99	343
	PS_11-281_haploid_00004265	POW05784.1	52.107	261	89	4	613	863	212	446	3.92e-69	254
	PS_11-281_haploid_00004265	POW09613.1	45.902	366	169	10	81	440	21	363	5.87e-90	299
	PS_11-281_haploid_00004265	POW09613.1	38.901	455	230	11	867	1317	22	432	6.4e-86	288
	PS_11-281_haploid_00004265	Pst104E_15264	45.355	366	171	10	81	440	21	363	5.65e-88	293
	PS_11-281_haploid_00004265	Pst104E_15264	39.121	455	229	11	867	1317	22	432	5.85e-87	291
	PS_11-281_haploid_00004265	POW06523.1	45.232	367	172	10	80	440	40	383	6.85e-88	294
	PS_11-281_haploid_00004265	POW06523.1	39.121	455	229	11	867	1317	42	452	8.14e-87	291
	PS_11-281_haploid_00004265	A0A0L0V4V7	45.082	366	172	10	81	440	21	363	1.1e-86	290
	PS_11-281_haploid_00004265	A0A0L0V4V7	38.901	455	230	11	867	1317	22	432	1.22e-85	287
	PS_11-281_haploid_00004265	A0A0L0UQP4	96.377	138	5	0	1188	1325	7	144	1.09e-85	276
	PS_11-281_haploid_00004265	A0A0L0UHM0	96.992	133	4	0	281	413	1	133	3.57e-83	268
	PS_11-281_haploid_00004265	A0A0L0UHM0	96.992	133	4	0	1088	1220	1	133	3.82e-83	268
	PS_11-281_haploid_00004265	A0A0L0UHM0	88.722	133	2	3	682	801	1	133	1.1e-69	230
	PS_11-281_haploid_00004265	POW14050.1	42.063	378	199	13	70	440	8	372	8.74e-81	274
	PS_11-281_haploid_00004265	POW14050.1	34.519	478	255	15	863	1325	16	450	3.84e-67	235
	PS_11-281_haploid_00004265	POW17227.1	42.063	378	199	13	70	440	8	372	8.74e-81	274
	PS_11-281_haploid_00004265	POW17227.1	34.519	478	255	15	863	1325	16	450	3.84e-67	235
	PS_11-281_haploid_00004265	Pst104E_06463	42.063	378	199	13	70	440	8	372	8.99e-81	274
	PS_11-281_haploid_00004265	Pst104E_06463	34.519	478	255	15	863	1325	16	450	3.94e-67	235
	PS_11-281_haploid_00004265	Pst104E_04648	41.799	378	200	13	70	440	8	372	2.82e-80	273
	PS_11-281_haploid_00004265	Pst104E_04648	34.31	478	256	15	863	1325	16	450	1.06e-66	234
	PS_11-281_haploid_00004265	A0A0L0VR60	41.27	378	202	12	70	440	8	372	2.08e-79	270
	PS_11-281_haploid_00004265	A0A0L0VR60	34.31	478	256	15	863	1325	16	450	1.76e-66	233
41	PS_11-281_haploid_00011016	A0A0L0VG31	100	133	0	0	1	133	1	133	2.96e-97	275
	PS_11-281_haploid_00011016	POV98338.1	100	133	0	0	1	133	1	133	2.96e-97	275
	PS_11-281_haploid_00011016	Pst104E_10930	78.195	133	29	0	1	133	1	133	5.1e-77	224
	PS_11-281_haploid_00011016	POV97550.1	75.188	133	33	0	1	133	1	133	7.78e-70	206
	PS_11-281_haploid_00011016	A0A0L0VFU4	75.188	133	33	0	1	133	1	133	1.05e-69	206
	PS_11-281_haploid_00011016	A0A0L0VYM5	67.669	133	43	0	1	133	1	133	1.89e-63	190
	PS_11-281_haploid_00011016	Pst104E_10931	67.669	133	43	0	1	133	1	133	1.95e-63	190
	PS_11-281_haploid_00011016	POW14993.1	79.825	114	23	0	10	123	1	114	2.31e-63	194
42	PS_11-281_haploid_00010301	POW02401.1	78.761	565	47	6	1	524	1	533	0	858
	PS_11-281_haploid_00010301	POW01334.1	69.165	587	65	10	1	524	36	569	0	740
	PS_11-281_haploid_00010301	A0A0L0V8E5	94.071	253	0	1	287	524	1	253	3.74e-171	483
	PS_11-281_haploid_00010301	A0A0L0V8E5	54.225	284	97	3	1	284	1	251	7.67e-95	289
	PS_11-281_haploid_00010301	Pst104E_09509	94.071	253	0	1	287	524	1	253	3.88e-171	483
	PS_11-281_haploid_00010301	Pst104E_09509	54.225	284	97	3	1	284	1	251	7.93e-95	289
	PS_11-281_haploid_00010301	Pst104E_14377	90.588	255	3	2	291	524	26	280	2.4e-162	462
	PS_11-281_haploid_00010301	Pst104E_14377	53.48	273	94	3	12	284	39	278	1.94e-88	273
	PS_11-281_haploid_00010301	Pst104E_09508	75	284	39	2	1	284	1	252	1.12e-141	409
	PS_11-281_haploid_00010301	Pst104E_09508	66.535	254	69	2	287	524	1	254	1.99e-115	342
	PS_11-281_haploid_00010301	A0A0L0V8P3	98.919	185	2	0	287	471	1	185	1.94e-131	380
	PS_11-281_haploid_00010301	A0A0L0V8P3	58.919	185	75	1	1	185	1	184	1.37e-68	219
	PS_11-281_haploid_00010301	A0A0L0V9A1	70.877	285	50	3	1	284	1	253	3.56e-131	382
	PS_11-281_haploid_00010301	A0A0L0V9A1	64.314	255	74	3	287	524	1	255	1.93e-109	327
	PS_11-281_haploid_00010301	A0A0L0V993	70.751	253	57	3	287	523	1	252	8.58e-122	358
	PS_11-281_haploid_00010301	A0A0L0V993	55.634	284	93	3	1	284	1	251	5.81e-99	300
	PS_11-281_haploid_00010301	Pst104E_09513	70.751	253	57	3	287	523	1	252	8.89e-122	358
	PS_11-281_haploid_00010301	Pst104E_09513	55.634	284	93	3	1	284	1	251	6.02e-99	300
	PS_11-281_haploid_00010301	A0A0L0UQ04	70.356	253	58	3	287	523	1	252	3.72e-121	356
	PS_11-281_haploid_00010301	A0A0L0UQ04	55.282	284	94	3	1	284	1	251	2.35e-98	298
	PS_11-281_haploid_00010301	POW17232.1	54.688	256	96	4	287	524	1	254	2.01e-87	270
	PS_11-281_haploid_00010301	POW17232.1	47.368	285	112	5	1	283	1	249	1.26e-74	237
	PS_11-281_haploid_00010301	Pst104E_04649	54.688	256	96	4	287	524	1	254	2.08e-87	270
	PS_11-281_haploid_00010301	Pst104E_04649	47.368	285	112	5	1	283	1	249	1.3e-74	237
	PS_11-281_haploid_00010301	Pst104E_06464	54.688	256	96	4	287	524	1	254	2.08e-87	270
	PS_11-281_haploid_00010301	Pst104E_06464	47.368	285	112	5	1	283	1	249	1.3e-74	237
	PS_11-281_haploid_00010301	A0A0L0VRW9	53.906	256	98	4	287	524	1	254	1.48e-86	268
	PS_11-281_haploid_00010301	A0A0L0VRW9	47.368	285	112	5	1	283	1	249	6.93e-75	238
	PS_11-281_haploid_00010301	Pst104E_09514	53.36	253	101	3	287	523	1	252	9.92e-79	248
	PS_11-281_haploid_00010301	POW14051.1	56.075	214	76	3	329	524	22	235	2.59e-72	230
	PS_11-281_haploid_00010301	A0A0L0UPS5	56.284	183	78	2	287	468	1	182	2.44e-66	213
43	PS_11-281_haploid_00007789	POW20665.1	82.92	726	16	6	1	647	1	697	0	1163
	PS_11-281_haploid_00007789	A0A0L0V4D9	88.183	677	3	4	1	647	1	630	0	1140
	PS_11-281_haploid_00007789	Pst104E_13625	87.74	677	6	4	1	647	1	630	0	1133
	PS_11-281_haploid_00007789	POV95796.1	73.977	684	68	8	1	647	1	611	0	918
	PS_11-281_haploid_00007789	A0A0L0VHV3	54.444	630	201	9	6	598	10	590	0	640
	PS_11-281_haploid_00007789	POW18343.1	52.262	641	205	11	6	598	10	597	0	607
	PS_11-281_haploid_00007789	POW06140.1	52.607	633	199	12	6	598	10	581	0	596
	PS_11-281_haploid_00007789	Pst104E_13173	53.146	604	205	9	6	598	10	546	0	596
	PS_11-281_haploid_00007789	POV96633.1	51.659	633	213	10	6	604	10	583	0	590
	PS_11-281_haploid_00007789	A0A0L0ULX4	62.57	179	60	3	364	541	3	175	4.31e-62	204
44	PS_11-281_haploid_00010769	POW20810.1	96.38	442	5	1	11	452	1	431	0	873
	PS_11-281_haploid_00010769	A0A0L0V3D4	91.403	442	12	2	11	452	1	416	0	808
	PS_11-281_haploid_00010769	POW10420.1	91.403	442	12	2	11	452	1	416	0	808
	PS_11-281_haploid_00010769	Pst104E_02928	91.403	442	12	2	11	452	1	416	0	808
	PS_11-281_haploid_00010769	POW08499.1	86.86	449	13	3	11	439	1	423	0	768
	PS_11-281_haploid_00010769	Pst104E_09087	64.719	445	127	4	11	452	1	418	0	578
	PS_11-281_haploid_00010769	A0A0L0VFY5	64.719	445	127	4	11	452	86	503	0	577
	PS_11-281_haploid_00010769	A0A0L0VTY5	68.523	413	104	3	37	449	23	409	0	558
	PS_11-281_haploid_00010769	Pst104E_14641	68.281	413	105	3	37	449	23	409	0	557
	PS_11-281_haploid_00010769	POW04116.1	67.07	413	102	3	37	449	23	401	0	543
	PS_11-281_haploid_00010769	POW13168.1	66.828	413	103	3	37	449	23	401	0	541
	PS_11-281_haploid_00010769	POW19348.1	59.685	444	140	6	11	452	86	492	3.01e-179	511
	PS_11-281_haploid_00010769	A0A0L0VUL7	51.577	444	177	3	18	449	11	428	5.42e-165	472
	PS_11-281_haploid_00010769	Pst104E_14631	51.209	455	181	4	10	449	95	523	1.43e-164	474
	PS_11-281_haploid_00010769	POW13231.1	47.484	457	174	8	18	449	26	441	7.79e-141	411
	PS_11-281_haploid_00010769	Pst104E_06031	42.373	413	208	5	37	448	92	475	1.59e-111	337
	PS_11-281_haploid_00010769	A0A0L0UTE9	42.373	413	208	5	37	448	92	475	2.6e-111	337
	PS_11-281_haploid_00010769	POW10238.1	42.373	413	208	5	37	448	208	591	9.23e-110	337
	PS_11-281_haploid_00010769	POV99043.1	41.346	416	202	6	37	448	92	469	1.25e-103	317
	PS_11-281_haploid_00010769	POW06965.1	39.225	413	209	5	37	448	152	523	3.94e-96	299
	PS_11-281_haploid_00010769	POW06076.1	37.611	452	182	10	18	449	11	382	5.6e-86	268
	PS_11-281_haploid_00010769	Pst104E_02848	34.549	466	244	14	11	449	1	432	2.57e-67	222
	PS_11-281_haploid_00010769	Pst104E_02850	32.258	465	257	12	11	451	1	431	4.3e-62	208
45	PS_11-281_haploid_00002648	A0A0L0V4Y6	100	812	0	0	1	812	1	812	0	1691
	PS_11-281_haploid_00002648	POW06949.1	100	812	0	0	1	812	1	812	0	1691
	PS_11-281_haploid_00002648	Pst104E_13769	99.237	786	5	1	27	812	9	793	0	1615
	PS_11-281_haploid_00002648	Pst104E_13679	100	715	0	0	98	812	1	715	0	1486
	PS_11-281_haploid_00002648	POW18179.1	98.206	613	0	1	200	812	1	602	0	1241
	PS_11-281_haploid_00002648	Pst104E_09807	43.457	619	310	10	211	800	21	628	7.36e-154	464
	PS_11-281_haploid_00002648	POW04298.1	41.456	673	346	11	166	800	40	702	1.41e-153	466
	PS_11-281_haploid_00002648	A0A0L0VNN2	43.619	619	309	10	211	800	93	700	1.83e-153	466
	PS_11-281_haploid_00002648	POV95280.1	42.811	619	307	12	211	800	93	693	2.62e-148	452
	PS_11-281_haploid_00002648	A0A0L0VLG2	32.601	865	484	22	1	810	1	821	7.08e-117	374
	PS_11-281_haploid_00002648	POW05817.1	32.436	854	500	22	1	810	1	821	6.22e-116	371
	PS_11-281_haploid_00002648	POV99715.1	32.436	854	500	22	1	810	1	821	7.92e-116	371
	PS_11-281_haploid_00002648	Pst104E_08689	30.51	862	489	22	1	796	1	818	2.58e-94	314
	PS_11-281_haploid_00002648	A0A0L0W655	30.127	863	491	23	1	796	1	818	4.54e-94	314
	PS_11-281_haploid_00002648	A0A0L0W5H0	32.428	589	362	11	242	812	4	574	1.53e-91	300
	PS_11-281_haploid_00002648	POW10986.1	31.278	665	414	13	167	812	9	649	1.45e-90	313
	PS_11-281_haploid_00002648	POW10986.1	32.906	702	394	19	128	796	793	1450	3.76e-87	303
	PS_11-281_haploid_00002648	Pst104E_08690	33.333	504	313	10	314	812	24	509	5.4e-83	275
46	PS_11-281_haploid_00005482	POW08539.1	97.619	630	10	1	1	630	1	625	0	1271
	PS_11-281_haploid_00005482	Pst104E_02121	97.619	630	10	1	1	630	1	625	0	1271
	PS_11-281_haploid_00005482	A0A0L0VTR7	97.46	630	11	1	1	630	1	625	0	1266
	PS_11-281_haploid_00005482	POW13735.1	91.125	631	37	7	1	630	1	613	0	1152
	PS_11-281_haploid_00005482	Pst104E_02125	64.526	623	214	3	6	627	4	620	0	849
	PS_11-281_haploid_00005482	A0A0L0VTX7	63.724	623	215	4	6	627	4	616	0	833
	PS_11-281_haploid_00005482	POW13731.1	65.896	519	170	3	110	627	1	513	0	730
	PS_11-281_haploid_00005482	POW11120.1	57.99	607	211	10	26	627	37	604	0	698
	PS_11-281_haploid_00005482	Pst104E_02178	51.273	589	271	7	37	617	14	594	0	603
	PS_11-281_haploid_00005482	A0A0L0VTL2	51.278	587	270	7	37	615	36	614	0	602
	PS_11-281_haploid_00005482	POV96887.1	48.922	603	276	8	37	615	36	630	0	561
	PS_11-281_haploid_00005482	POW04279.1	30.677	665	368	21	25	613	29	676	9.63e-83	275
47	PS_11-281_haploid_00011285	Pst104E_03525	86.806	576	28	8	1	541	1	563	0	967
	PS_11-281_haploid_00011285	A0A0L0W3E3	83.219	584	41	10	1	541	1	570	0	926
	PS_11-281_haploid_00011285	POW22247.1	81.695	590	39	8	1	531	1	580	0	922
	PS_11-281_haploid_00011285	POW14619.1	83.275	574	27	8	1	515	1	564	0	922
	PS_11-281_haploid_00011285	A0A0L0W3F3	82.953	569	59	8	1	541	1	559	0	909
	PS_11-281_haploid_00011285	POW22201.1	82.953	569	59	8	1	541	1	559	0	909
	PS_11-281_haploid_00011285	POW14616.1	82.953	569	59	8	1	541	1	559	0	909
	PS_11-281_haploid_00011285	Pst104E_03524	82.953	569	59	8	1	541	1	559	0	909
48	PS_11-281_haploid_00005879	A0A0L0URS7	85.269	706	13	6	1	670	1	651	0	1193
	PS_11-281_haploid_00005879	Pst104E_02257	84.986	706	15	6	1	670	1	651	0	1191
	PS_11-281_haploid_00005879	POW06861.1	82.97	734	49	8	1	670	1	722	0	1189
	PS_11-281_haploid_00005879	POW14546.1	87.363	546	16	7	1	505	1	534	0	942
	PS_11-281_haploid_00005879	A0A0L0US84	50.07	715	231	13	14	670	6	652	0	652
	PS_11-281_haploid_00005879	Pst104E_02252	49.93	715	232	13	14	670	6	652	0	649
	PS_11-281_haploid_00005879	POW06862.1	49.79	715	229	13	14	670	23	665	0	648
	PS_11-281_haploid_00005879	A0A0L0UR84	84.012	344	49	4	330	670	11	351	0	596
	PS_11-281_haploid_00005879	POW14543.1	64.08	451	37	8	264	670	38	407	0	531
	PS_11-281_haploid_00005879	POW14571.1	43.855	716	244	17	14	670	6	622	2.24e-179	524
	PS_11-281_haploid_00005879	POW06860.1	77.519	258	24	4	416	670	93	319	3.28e-134	397
	PS_11-281_haploid_00005879	Pst104E_02255	84.071	226	32	3	448	670	1	225	2.32e-132	389
49	PS_11-281_haploid_00011106	A0A0L0VX08	66.828	621	110	8	1	564	1	582	0	774
	PS_11-281_haploid_00011106	A0A0L0VCZ0	69.036	591	127	8	1	554	1	572	0	769
	PS_11-281_haploid_00011106	POW15120.1	68.486	568	120	6	1	564	1	513	0	747
	PS_11-281_haploid_00011106	POW11508.1	65.947	602	129	10	1	564	1	564	0	727
	PS_11-281_haploid_00011106	POW07561.1	61.96	602	161	8	1	564	1	572	0	697
	PS_11-281_haploid_00011106	POW22881.1	65.731	499	88	7	119	564	10	478	0	625
	PS_11-281_haploid_00011106	A0A0L0V0Z2	51.405	605	228	5	1	564	1	580	0	593
	PS_11-281_haploid_00011106	A0A0L0W1D9	56.974	509	197	5	62	564	27	519	0	582
	PS_11-281_haploid_00011106	POW15846.1	54.77	566	187	8	55	564	61	613	0	579
	PS_11-281_haploid_00011106	A0A0L0VUB6	57.524	525	169	5	90	564	1	521	0	575
	PS_11-281_haploid_00011106	A0A0L0VVH0	74.937	395	28	4	212	557	1	373	0	571
	PS_11-281_haploid_00011106	A0A0L0VMM3	52.47	587	218	8	15	564	10	572	0	568
	PS_11-281_haploid_00011106	A0A0L0V5W9	53.273	550	172	6	62	564	157	668	0	551
	PS_11-281_haploid_00011106	POW16845.1	56.504	492	186	4	97	564	114	601	0	546
	PS_11-281_haploid_00011106	POW22791.1	55.69	580	184	15	1	564	1	523	0	545
	PS_11-281_haploid_00011106	A0A0L0UVS1	51.641	579	220	7	1	528	1	570	0	538
	PS_11-281_haploid_00011106	A0A0L0VV55	49.752	605	249	10	1	564	1	591	0	538
	PS_11-281_haploid_00011106	POW05335.1	55.035	576	133	13	1	564	1	462	0	532
	PS_11-281_haploid_00011106	A0A0L0W250	48.611	576	274	6	5	564	9	578	0	531
	PS_11-281_haploid_00011106	A0A0L0VIE9	55.058	514	198	7	64	564	47	540	0	531
	PS_11-281_haploid_00011106	A0A0L0V4I9	75.637	353	22	2	212	564	1	289	0	522
	PS_11-281_haploid_00011106	A0A0L0VKJ7	52.345	533	191	8	63	564	35	535	1.72e-179	525
	PS_11-281_haploid_00011106	A0A0L0W4C2	51.451	517	230	5	66	564	65	578	2.08e-172	508
	PS_11-281_haploid_00011106	A0A0L0V2A6	59.152	448	130	8	6	422	6	431	1.14e-171	494
	PS_11-281_haploid_00011106	A0A0L0V2T7	47.653	554	214	5	66	564	63	595	3.32e-170	501
	PS_11-281_haploid_00011106	A0A0L0VRL9	44.983	598	286	7	7	564	6	600	4.09e-170	503
	PS_11-281_haploid_00011106	A0A0L0V9R2	46.09	601	269	9	2	564	3	586	1.1e-168	499
	PS_11-281_haploid_00011106	A0A0L0V6K5	48.614	541	215	5	63	564	48	564	1.6e-168	496
	PS_11-281_haploid_00011106	A0A0L0VW34	67.01	388	81	6	212	564	1	376	7.42e-168	487
	PS_11-281_haploid_00011106	A0A0L0UVU7	48.148	567	226	10	1	520	1	546	9.63e-167	485
	PS_11-281_haploid_00011106	A0A0L0V003	45.082	610	256	10	4	564	5	584	1.68e-166	493
	PS_11-281_haploid_00011106	POW11461.1	57.173	481	117	11	1	449	1	424	4.79e-165	486
	PS_11-281_haploid_00011106	A0A0L0UT10	44.501	591	253	8	28	564	34	603	5.39e-163	481
	PS_11-281_haploid_00011106	POW00640.1	49.644	562	197	12	55	558	27	560	7.56e-163	478
	PS_11-281_haploid_00011106	A0A0L0UPP6	44.108	594	283	9	1	564	1	575	1.16e-162	483
	PS_11-281_haploid_00011106	A0A0L0VAU3	52.941	476	170	6	45	474	82	549	5.82e-159	465
	PS_11-281_haploid_00011106	A0A0L0VG45	46.211	541	233	7	68	564	51	577	3.44e-158	465
	PS_11-281_haploid_00011106	A0A0L0W048	56.136	440	154	6	138	564	1	414	1.01e-157	460
	PS_11-281_haploid_00011106	A0A0L0VWV0	49.119	511	199	8	105	564	1	501	4.09e-157	466
	PS_11-281_haploid_00011106	A0A0L0VDS8	49.13	517	193	9	74	564	80	552	2.28e-153	452
	PS_11-281_haploid_00011106	A0A0L0W042	49.17	482	215	5	113	564	73	554	3.06e-152	455
	PS_11-281_haploid_00011106	POW10891.1	48.509	503	191	6	66	542	57	517	4.87e-152	459
	PS_11-281_haploid_00011106	A0A0L0VCQ0	45.273	550	250	9	2	511	5	543	1.01e-151	447
	PS_11-281_haploid_00011106	A0A0L0VFA7	48.117	478	200	4	117	564	1	460	3.19e-151	447
	PS_11-281_haploid_00011106	A0A0L0V4L0	43.739	583	276	12	3	564	1	552	6.47e-150	450
	PS_11-281_haploid_00011106	POV95428.1	62.953	386	105	6	1	362	1	372	3.33e-149	436
	PS_11-281_haploid_00011106	A0A0L0UVL8	48.38	463	185	5	66	487	62	511	1.07e-148	439
	PS_11-281_haploid_00011106	POW10841.1	75.658	304	46	4	30	333	10	285	1.59e-148	437
	PS_11-281_haploid_00011106	POW10841.1	95.946	148	6	0	417	564	286	433	7.03e-94	297
	PS_11-281_haploid_00011106	A0A0L0VPN7	43.147	591	264	14	2	564	3	549	1.91e-148	440
	PS_11-281_haploid_00011106	A0A0L0V1W3	45.731	527	200	7	66	551	57	538	5.84e-148	437
	PS_11-281_haploid_00011106	A0A0L0VU05	46.139	505	217	7	104	564	20	513	2.23e-146	437
	PS_11-281_haploid_00011106	A0A0L0VLD2	42.589	587	279	10	5	564	9	564	1.47e-145	439
	PS_11-281_haploid_00011106	A0A0L0V5Z3	44.362	541	235	8	68	564	104	622	3.14e-145	440
	PS_11-281_haploid_00011106	A0A0L0V3R0	50.542	461	133	6	152	564	46	459	6.46e-145	430
	PS_11-281_haploid_00011106	A0A0L0V810	43.739	583	256	10	21	563	77	627	9.07e-145	439
	PS_11-281_haploid_00011106	A0A0L0VP90	41.735	611	295	11	6	564	5	606	1.21e-144	434
	PS_11-281_haploid_00011106	A0A0L0V523	53.682	421	160	4	168	553	1	421	4.12e-143	427
	PS_11-281_haploid_00011106	A0A0L0VLE3	43.297	552	268	7	1	528	1	531	4.18e-142	422
	PS_11-281_haploid_00011106	A0A0L0V901	43.463	566	250	9	32	561	31	562	4.78e-142	429
	PS_11-281_haploid_00011106	A0A0L0URD9	45.455	506	199	8	105	564	1	475	3.63e-139	419
	PS_11-281_haploid_00011106	POW03546.1	43.038	553	249	12	30	564	42	546	2.87e-136	407
	PS_11-281_haploid_00011106	POV97409.1	71.831	284	55	4	1	276	1	267	1.75e-132	387
	PS_11-281_haploid_00011106	A0A0L0VSF4	40.998	561	233	10	1	509	1	515	2.78e-130	391
	PS_11-281_haploid_00011106	A0A0L0VW44	46.46	452	183	6	162	564	1	442	5.28e-128	385
	PS_11-281_haploid_00011106	A0A0L0URB1	66.058	274	89	1	64	333	67	340	5.41e-127	377
	PS_11-281_haploid_00011106	A0A0L0W2X9	42.075	530	238	7	66	557	52	550	2.34e-126	383
	PS_11-281_haploid_00011106	POV97548.1	66.794	262	87	0	72	333	22	283	6.19e-125	373
	PS_11-281_haploid_00011106	A0A0L0V1Z9	45.796	452	186	6	162	564	1	442	1.25e-124	377
	PS_11-281_haploid_00011106	A0A0L0VW77	55.67	388	76	7	212	564	1	327	5.37e-124	375
	PS_11-281_haploid_00011106	A0A0L0W5U7	41.983	474	252	4	66	535	66	520	7.91e-123	374
	PS_11-281_haploid_00011106	A0A0L0W170	39.964	553	251	10	3	516	1	511	1.31e-122	375
	PS_11-281_haploid_00011106	POV98504.1	41.667	540	202	10	44	538	61	532	4.81e-122	371
	PS_11-281_haploid_00011106	A0A0L0UUZ0	80.088	226	20	2	1	226	1	201	1.5e-121	357
	PS_11-281_haploid_00011106	A0A0L0VD02	41.406	512	223	9	66	564	78	525	1.69e-120	368
	PS_11-281_haploid_00011106	A0A0L0UY56	39.901	604	244	13	16	564	23	562	1.17e-118	367
	PS_11-281_haploid_00011106	A0A0L0VU13	39.734	526	240	7	66	564	35	510	6.1e-118	365
	PS_11-281_haploid_00011106	A0A0L0VFF4	67.939	262	84	0	72	333	7	268	1.26e-117	367
	PS_11-281_haploid_00011106	A0A0L0V9W5	53.799	329	143	3	5	333	12	331	4.13e-116	357
	PS_11-281_haploid_00011106	A0A0L0VC24	43.868	424	176	6	97	474	54	461	5.91e-112	342
	PS_11-281_haploid_00011106	A0A0L0VYK9	37.767	609	259	12	2	564	6	540	1.17e-110	348
	PS_11-281_haploid_00011106	A0A0L0VIE6	36.7	594	286	8	12	564	16	560	1.27e-109	347
	PS_11-281_haploid_00011106	POW13562.1	46.136	427	177	7	165	564	180	580	1.71e-109	344
	PS_11-281_haploid_00011106	A0A0L0UVG4	37.075	588	285	9	5	564	7	537	2.08e-109	342
	PS_11-281_haploid_00011106	POW17177.1	56.877	269	111	1	65	333	69	332	1.26e-108	332
	PS_11-281_haploid_00011106	A0A0L0VN57	59.48	269	99	2	42	300	4	272	1.76e-108	326
	PS_11-281_haploid_00011106	POW13257.1	63.18	239	88	0	66	304	29	267	7.78e-108	325
	PS_11-281_haploid_00011106	A0A0L0VXX7	49.716	352	147	5	232	564	1	341	1.34e-106	325
	PS_11-281_haploid_00011106	A0A0L0VRJ6	44	400	188	5	120	484	76	474	6.64e-106	328
	PS_11-281_haploid_00011106	POW15430.1	56.343	268	117	0	66	333	256	523	9.57e-104	327
	PS_11-281_haploid_00011106	A0A0L0URG5	52.836	335	103	6	1	333	1	282	1.26e-103	317
	PS_11-281_haploid_00011106	POW12515.1	56.061	264	114	2	66	329	70	331	7.61e-103	316
	PS_11-281_haploid_00011106	A0A0L0USK3	48.494	332	157	2	4	333	5	324	2.53e-102	321
	PS_11-281_haploid_00011106	POW23561.1	50.909	330	128	4	6	333	8	305	5.05e-101	321
	PS_11-281_haploid_00011106	A0A0L0W057	49.245	331	157	4	4	333	5	325	5.64e-101	322
	PS_11-281_haploid_00011106	POW18043.1	48.78	328	145	4	7	320	6	324	5.95e-100	310
	PS_11-281_haploid_00011106	A0A0L0VE72	67.925	212	68	0	122	333	2	213	1.22e-99	306
	PS_11-281_haploid_00011106	A0A0L0UPA6	49.057	318	152	2	16	333	11	318	8.67e-99	318
	PS_11-281_haploid_00011106	POV96096.1	57.407	270	74	3	64	333	73	301	3.23e-98	303
	PS_11-281_haploid_00011106	A0A0L0VR51	38.508	496	231	11	112	554	89	563	1.38e-96	309
	PS_11-281_haploid_00011106	POW18864.1	38.538	506	213	9	91	564	148	587	4.98e-96	307
	PS_11-281_haploid_00011106	A0A0L0VDC8	49.422	346	126	7	234	543	17	349	1.25e-94	295
	PS_11-281_haploid_00011106	POW03334.1	36.957	506	235	8	66	564	70	498	1.78e-94	301
	PS_11-281_haploid_00011106	A0A0L0VA00	40.138	436	188	6	66	452	226	637	3.88e-94	305
	PS_11-281_haploid_00011106	POW10995.1	53.731	268	121	1	66	333	52	316	5.88e-94	305
	PS_11-281_haploid_00011106	A0A0L0UPM7	62.085	211	80	0	105	315	1	211	1.65e-92	287
	PS_11-281_haploid_00011106	A0A0L0V4L3	62.174	230	72	2	105	333	1	216	2.11e-92	285
	PS_11-281_haploid_00011106	A0A0L0V0F7	53.731	268	113	1	66	333	51	307	2.41e-92	290
	PS_11-281_haploid_00011106	A0A0L0VE47	66.497	197	66	0	105	301	1	197	2.82e-91	280
	PS_11-281_haploid_00011106	POW20150.1	53.846	260	106	1	74	333	215	460	8.68e-91	291
	PS_11-281_haploid_00011106	A0A0L0UTI0	51.301	269	112	2	66	333	76	326	1.39e-90	284
	PS_11-281_haploid_00011106	POW12064.1	46.602	309	152	3	66	361	82	390	3.27e-90	286
	PS_11-281_haploid_00011106	A0A0L0W4X0	50	314	122	5	268	564	1	296	5.54e-90	285
	PS_11-281_haploid_00011106	A0A0L0VYW3	53.252	246	115	0	79	324	15	260	1.91e-89	278
	PS_11-281_haploid_00011106	A0A0L0W5S1	40.132	456	177	11	16	455	11	386	1.47e-88	279
	PS_11-281_haploid_00011106	A0A0L0V4D6	47.586	290	131	3	76	354	2	281	9.33e-86	268
	PS_11-281_haploid_00011106	POV95561.1	66.019	206	58	2	1	206	1	194	1.74e-85	264
	PS_11-281_haploid_00011106	A0A0L0W2X8	56.78	236	78	2	149	360	52	287	5.25e-85	266
	PS_11-281_haploid_00011106	A0A0L0UZ79	65.534	206	59	2	1	206	1	194	3.2e-84	261
	PS_11-281_haploid_00011106	A0A0L0UNX7	54.286	245	102	4	93	333	13	251	1.2e-83	263
	PS_11-281_haploid_00011106	A0A0L0UUC5	55.947	227	94	1	27	253	28	248	2.38e-83	260
	PS_11-281_haploid_00011106	A0A0L0VRG2	44.521	292	159	2	37	328	42	330	3.39e-82	261
	PS_11-281_haploid_00011106	POW13586.1	59.716	211	72	1	98	308	70	267	3.2e-81	256
	PS_11-281_haploid_00011106	A0A0L0UQ19	54.018	224	103	0	66	289	81	304	4.59e-81	256
	PS_11-281_haploid_00011106	A0A0L0V493	56.863	204	88	0	127	330	120	323	9.11e-81	258
	PS_11-281_haploid_00011106	A0A0L0V8Y8	46.735	291	136	3	47	332	16	292	2.18e-80	262
	PS_11-281_haploid_00011106	A0A0L0VQQ0	44.892	323	126	5	225	525	38	330	6.86e-80	254
	PS_11-281_haploid_00011106	A0A0L0UUK8	60.714	196	77	0	138	333	1	196	3.27e-79	263
	PS_11-281_haploid_00011106	A0A0L0V7I3	43.284	335	147	7	261	564	4	326	4.61e-77	254
	PS_11-281_haploid_00011106	A0A0L0VFA4	35.55	436	224	7	83	516	16	396	2.08e-76	252
	PS_11-281_haploid_00011106	POW00101.1	55.505	218	90	3	117	333	6	217	6.47e-76	244
	PS_11-281_haploid_00011106	A0A0L0VPB3	44.164	317	130	7	3	318	1	271	3.46e-75	251
	PS_11-281_haploid_00011106	A0A0L0VZV2	53.074	309	91	8	3	293	34	306	4.34e-75	241
	PS_11-281_haploid_00011106	A0A0L0VZB6	72	150	42	0	415	564	24	173	4.79e-74	241
	PS_11-281_haploid_00011106	A0A0L0UZ13	40.533	338	146	6	212	508	1	324	3.3e-73	237
	PS_11-281_haploid_00011106	A0A0L0VRQ5	71.895	153	43	0	412	564	9	161	3.45e-72	236
	PS_11-281_haploid_00011106	POV98043.1	48.333	240	122	1	43	280	51	290	3.74e-72	233
	PS_11-281_haploid_00011106	A0A0L0VHI9	62.105	190	72	0	64	253	76	265	1.37e-71	231
	PS_11-281_haploid_00011106	A0A0L0URJ7	48.175	274	114	4	315	564	1	270	1.61e-70	235
	PS_11-281_haploid_00011106	A0A0L0V687	41.25	320	152	5	268	564	1	307	3.96e-68	230
	PS_11-281_haploid_00011106	A0A0L0VPC9	62.147	177	66	1	388	564	160	335	4.43e-67	228
	PS_11-281_haploid_00011106	POW22084.1	49.505	202	102	0	66	267	35	236	8.56e-67	217
	PS_11-281_haploid_00011106	A0A0L0VPR5	65.06	166	52	2	113	276	7	168	1.53e-66	214
	PS_11-281_haploid_00011106	A0A0L0VXL6	62.712	177	65	1	388	564	740	915	1.71e-65	232
	PS_11-281_haploid_00011106	A0A0L0VXU0	62.712	177	65	1	388	564	740	915	1.88e-65	232
	PS_11-281_haploid_00011106	A0A0L0VDB3	59.877	162	65	0	72	233	3	164	2.97e-64	208
	PS_11-281_haploid_00011106	A0A0L0V5C7	50.532	188	93	0	66	253	70	257	5.21e-64	211
	PS_11-281_haploid_00011106	POW13196.1	49.351	231	96	5	103	333	6	215	5.6e-63	208
	PS_11-281_haploid_00011106	A0A0L0V5N0	44.13	247	124	3	29	268	24	263	1.09e-62	207
	PS_11-281_haploid_00011106	A0A0L0W0U4	57.31	171	73	0	66	236	57	227	1.98e-62	208
	PS_11-281_haploid_00011106	A0A0L0VW46	65.06	166	46	2	1	166	1	154	3.31e-61	200
50	PS_11-281_00014472	POV96701.1	73.74	655	60	7	59	601	64	718	0	874
	PS_11-281_00014472	POW04887.1	65.925	719	108	12	1	612	1	689	0	826
	PS_11-281_00014472	POV96061.1	63.04	717	106	13	20	612	18	699	0	768
	PS_11-281_00014472	POV95469.1	61.65	691	76	10	59	612	160	798	0	731
	PS_11-281_00014472	Pst104E_12062	63.807	641	72	9	98	612	11	617	0	705
	PS_11-281_00014472	Pst104E_02746	63.089	615	124	6	80	612	7	600	0	669
	PS_11-281_00014472	A0A0L0W2U9	64.047	598	116	6	80	612	7	570	0	669
	PS_11-281_00014472	A0A0L0W2W6	61.706	598	110	8	80	612	7	550	0	655
	PS_11-281_00014472	POW16496.1	73.041	434	52	8	58	428	49	480	0	578
	PS_11-281_00014472	POW20077.1	56.696	575	87	10	98	552	11	543	4.62e-174	507
	PS_11-281_00014472	A0A0L0V3Q2	67.908	349	32	6	55	324	1	348	6.16e-134	410
	PS_11-281_00014472	A0A0L0V3Q2	84.4	250	11	1	391	612	464	713	8.73e-132	405
	PS_11-281_00014472	Pst104E_01443	84	250	12	1	391	612	429	678	7.77e-132	404
	PS_11-281_00014472	Pst104E_01443	68.647	303	19	3	98	324	11	313	2.11e-119	372
	PS_11-281_00014472	Pst104E_09666	84.36	211	5	1	430	612	1	211	1e-120	357
	PS_11-281_00014472	A0A0L0VPV8	74.274	241	20	3	89	293	1	235	3.73e-108	325
	PS_11-281_00014472	Pst104E_09667	78.44	218	38	2	79	293	6	217	1.61e-105	318
	PS_11-281_00014472	POW16494.1	87.586	145	18	0	468	612	3	147	9.05e-76	240
	PS_11-281_00014472	A0A0L0UKF8	82.979	141	13	2	242	377	2	136	3.85e-69	221
51	PS_11-281_00005476	POW15601.1	55.835	437	123	3	14	380	346	782	1.22e-148	441
	PS_11-281_00005476	POV96038.1	58.853	401	95	3	49	379	1	401	6.55e-141	430
	PS_11-281_00005476	POW13816.1	99.383	162	1	0	24	185	134	295	1.58e-116	341
	PS_11-281_00005476	POW18123.1	90.217	184	13	1	1	179	1	184	4.89e-115	344
	PS_11-281_00005476	POV94139.1	60.355	338	109	6	59	379	61	390	3.57e-113	356
52	PS_11-281_00003048	POW21355.1	91.15	983	37	4	1	949	1	967	0	1798
	PS_11-281_00003048	POW21355.1	77.293	458	25	6	946	1361	1035	1455	0	598
	PS_11-281_00003048	POW21355.1	52.394	355	152	3	455	806	821	1161	2.63e-93	333
	PS_11-281_00003048	POW21355.1	54.206	321	94	3	46	317	836	1152	2.05e-87	315
	PS_11-281_00003048	POW09877.1	91.866	922	53	5	36	949	45	952	0	1670
	PS_11-281_00003048	POW09877.1	85.545	422	10	2	946	1316	1020	1441	0	651
	PS_11-281_00003048	POW09877.1	52.394	355	152	3	455	806	806	1146	5.61e-94	336
	PS_11-281_00003048	POW09877.1	52.299	348	107	6	46	340	821	1162	2.27e-88	318
	PS_11-281_00003048	A0A0L0VMA5	84.307	599	52	3	393	949	3	601	0	978
	PS_11-281_00003048	A0A0L0VMA5	55.114	352	151	2	455	803	445	792	7.76e-107	361
	PS_11-281_00003048	A0A0L0VMA5	51.376	327	106	3	42	319	466	788	8.52e-89	310
	PS_11-281_00003048	POV97803.1	84.14	599	53	3	393	949	263	861	0	977
	PS_11-281_00003048	POV97803.1	55.398	352	150	2	455	803	705	1052	1.18e-104	363
	PS_11-281_00003048	POV97803.1	51.376	327	106	3	42	319	726	1048	2.14e-86	310
	PS_11-281_00003048	POW17060.1	87.612	557	57	2	405	949	312	868	0	954
	PS_11-281_00003048	POW17060.1	55.398	352	150	2	455	803	712	1059	1.17e-104	363
	PS_11-281_00003048	POW17060.1	51.376	327	106	3	42	319	733	1055	2.06e-86	309
	PS_11-281_00003048	POW17060.1	85.526	152	22	0	241	392	1	152	4.4e-74	271
	PS_11-281_00003048	Pst104E_10536	87.074	557	60	2	405	949	25	581	0	949
	PS_11-281_00003048	Pst104E_10536	55.398	352	150	2	455	803	425	772	9.57e-108	363
	PS_11-281_00003048	Pst104E_10536	51.376	327	106	3	42	319	446	768	5.13e-89	310
	PS_11-281_00003048	A0A0L0VM23	85.114	571	68	4	405	962	25	591	0	943
	PS_11-281_00003048	A0A0L0VM23	55	340	146	2	455	791	425	760	4.74e-101	341
	PS_11-281_00003048	A0A0L0VM23	51.097	319	103	3	42	311	446	760	1.83e-84	294
	PS_11-281_00003048	Pst104E_12557	84.764	571	70	4	405	962	25	591	0	939
	PS_11-281_00003048	Pst104E_12557	55.775	355	150	2	455	806	425	775	9.21e-107	360
	PS_11-281_00003048	Pst104E_12557	50.459	327	109	3	42	319	446	768	1.2e-85	300
	PS_11-281_00003048	A0A0L0VM87	69.802	404	68	4	42	395	115	514	0	549
	PS_11-281_00003048	A0A0L0VM87	52.889	450	168	5	393	807	3	443	1.46e-144	451
	PS_11-281_00003048	A0A0L0VK06	98.846	260	2	1	137	395	58	317	0	538
	PS_11-281_00003048	POW03119.1	70.545	404	68	6	42	395	115	517	5.17e-177	551
	PS_11-281_00003048	POW03119.1	81.494	308	26	2	390	666	646	953	1.61e-155	494
	PS_11-281_00003048	POW03119.1	52.466	446	179	3	393	807	3	446	5.1e-139	450
	PS_11-281_00003048	Pst104E_12560	67.822	404	75	5	42	395	115	513	1.84e-173	527
	PS_11-281_00003048	Pst104E_12560	52.889	450	168	5	393	807	3	443	1.62e-144	451
	PS_11-281_00003048	A0A0L0VJ89	100	245	0	0	422	666	1	245	4.95e-171	509
	PS_11-281_00003048	POW03115.1	59.604	505	86	11	694	1092	1	493	2.47e-161	494
	PS_11-281_00003048	Pst104E_03211	100	224	0	0	1087	1310	5	228	2.21e-148	449
	PS_11-281_00003048	A0A0L0VM15	97.768	224	5	0	1087	1310	4	227	2.88e-144	438
	PS_11-281_00003048	A0A0L0VJE2	100	224	0	0	1087	1310	5	228	1.68e-142	442
	PS_11-281_00003048	POW03116.1	96.875	224	7	0	1087	1310	4	227	3.79e-141	431
	PS_11-281_00003048	Pst104E_12556	97.059	204	6	0	1107	1310	1	204	3.44e-128	394
	PS_11-281_00003048	A0A0L0VJ63	78.906	256	20	3	694	949	1	222	4.76e-119	381
	PS_11-281_00003048	A0A0L0VJ63	52.991	351	157	3	460	806	70	416	3.21e-102	335
	PS_11-281_00003048	A0A0L0VJ63	54.303	337	96	5	35	317	75	407	9.34e-99	325
	PS_11-281_00003048	POW12714.1	94.024	251	14	1	1091	1340	89	339	7.3e-119	395
	PS_11-281_00003048	Pst104E_03210	100	152	0	0	241	392	1	152	9.7e-101	319
	PS_11-281_00003048	A0A0L0VMA3	99.296	142	1	0	1169	1310	1	142	7.22e-88	281
	PS_11-281_00003048	A0A0L0VMG0	85.526	152	22	0	241	392	1	152	7.56e-83	269
	PS_11-281_00003048	A0A0L0VMD0	97.196	107	3	0	1204	1310	28	134	1.67e-61	206
	PS_11-281_00003048	Pst104E_10538	97.196	107	3	0	1204	1310	28	134	1.73e-61	206
53	PS_11-281_00016080	POW09766.1	89.808	1148	91	1	1	1122	1	1148	0	2038
	PS_11-281_00016080	POV99253.1	38.346	1330	714	23	2	1236	32	1350	0	871
	PS_11-281_00016080	POW01580.1	61.484	566	212	2	667	1232	668	1227	0	711
	PS_11-281_00016080	POW01580.1	41.693	638	316	10	1	603	53	669	1.13e-148	486
	PS_11-281_00016080	POW15448.1	55.763	642	234	6	598	1232	14	612	0	684
	PS_11-281_00016080	POW11402.1	33.994	1009	539	14	31	933	1	988	4.53e-178	559
	PS_11-281_00016080	POW01072.1	42.569	693	345	9	9	664	37	713	7.04e-177	546
	PS_11-281_00016080	POW03070.1	33.691	1024	537	18	2	919	59	1046	7.83e-171	540
	PS_11-281_00016080	POW22258.1	29.544	1337	796	35	16	1236	9	1315	4.61e-153	499
	PS_11-281_00016080	POW19031.1	30.102	1279	771	33	16	1232	12	1229	9.87e-149	486
	PS_11-281_00016080	A0A0L0V1J4	28.704	1289	774	38	10	1198	9	1252	4.82e-135	451
	PS_11-281_00016080	POV98101.1	32.768	943	489	20	2	895	8	854	9.47e-135	437
	PS_11-281_00016080	POV97395.1	27.799	1331	826	44	16	1230	110	1421	3.62e-128	434
	PS_11-281_00016080	POV94962.1	37.004	681	297	11	595	1236	4	591	8.84e-125	402
	PS_11-281_00016080	POV99276.1	94.949	198	5	1	1	198	1	193	3.6e-121	377
	PS_11-281_00016080	POW01693.1	36.758	691	354	13	278	949	148	774	1.89e-117	387
	PS_11-281_00016080	POW08045.1	25.677	1367	793	38	16	1258	28	1295	3.8e-107	372
	PS_11-281_00016080	POW10838.1	28.055	1023	599	26	213	1149	105	1076	3e-103	355
	PS_11-281_00016080	POW14882.1	27.464	1096	605	33	209	1183	69	1095	5.6e-100	347
	PS_11-281_00016080	POV94964.1	33.874	555	313	10	2	505	38	589	4e-89	304
	PS_11-281_00016080	POW16678.1	28.824	850	480	22	429	1230	3	775	2.73e-86	303
	PS_11-281_00016080	POW22754.1	36.68	518	315	6	730	1242	853	1362	2.96e-85	307
	PS_11-281_00016080	POW13626.1	30.769	585	333	13	2	529	58	627	1.11e-73	259
54	PS_11-281_00000903	POW02605.1	78.229	271	41	2	163	433	46	298	3.27e-138	402
	PS_11-281_00000903	A0A0L0W559	98.765	162	2	0	1	162	1	162	1.29e-107	331
	PS_11-281_00000903	A0A0L0W559	75.771	227	49	3	163	389	268	488	1.07e-100	313
	PS_11-281_00000903	A0A0L0UYH9	52.038	319	99	5	225	490	596	913	3.78e-74	255
	PS_11-281_00000903	Pst104E_14725	52.038	319	99	5	225	490	596	913	1.04e-73	254
	PS_11-281_00000903	POV97815.1	54.676	278	72	5	225	449	276	552	8.26e-71	237
	PS_11-281_00000903	POW10172.1	51.438	313	104	7	225	490	604	915	2.88e-69	241
55	PS_11-281_00009555	POW05954.1	99.492	590	3	0	1	590	1	590	0	1189
	PS_11-281_00009555	Pst104E_10720	98.456	518	8	0	1	518	1	518	0	1031
	PS_11-281_00009555	POW15968.1	87.743	514	4	2	1	514	1	455	0	886
	PS_11-281_00009555	A0A0L0VG78	99.215	382	3	0	1	382	1	382	0	771
	PS_11-281_00009555	POW01499.1	81.963	438	62	5	1	430	1	429	0	686
	PS_11-281_00009555	A0A0L0UX93	92.09	354	27	1	78	430	1	354	0	642
	PS_11-281_00009555	Pst104E_13885	91.808	354	28	1	78	430	1	354	0	640
	PS_11-281_00009555	POW05683.1	85.311	354	27	2	78	430	1	330	0	581
56	PS_11-281_haploid_00002745	A0A0L0W0Q9	87.52	617	13	5	1	611	3	561	0	1052
	PS_11-281_haploid_00002745	POW06035.1	84.887	622	8	6	1	611	3	549	0	1019
	PS_11-281_haploid_00002745	Pst104E_10096	83.468	617	27	5	1	611	3	550	0	997
	PS_11-281_haploid_00002745	A0A0L0W1R5	37.044	548	266	9	85	611	29	518	7.12e-117	358
	PS_11-281_haploid_00002745	Pst104E_14446	37.044	548	266	9	85	611	29	518	7.34e-117	358
	PS_11-281_haploid_00002745	A0A0L0W123	37.131	474	227	6	152	611	1	417	8.82e-108	331
	PS_11-281_haploid_00002745	A0A0L0V7V2	33.14	516	267	7	116	611	69	526	1.73e-96	305
	PS_11-281_haploid_00002745	Pst104E_10194	33.14	516	267	7	116	611	69	526	2.18e-96	305
	PS_11-281_haploid_00002745	A0A0L0VDF6	35.091	550	278	10	76	611	34	518	9.91e-96	303
	PS_11-281_haploid_00002745	POV96264.1	35.784	408	196	5	213	611	78	428	2.62e-87	278
57	PS_11-281_00003874	POW00201.1	100	666	0	0	422	1087	1	666	0	1391
	PS_11-281_00003874	POW02853.1	97.898	666	4	1	422	1087	1	656	0	1351
	PS_11-281_00003874	Pst104E_06262	96.997	666	1	2	422	1087	1	647	0	1333
	PS_11-281_00003874	A0A0L0W5T6	95.796	666	9	2	422	1087	1	647	0	1321
	PS_11-281_00003874	POW00198.1	100	399	0	0	1	399	1	399	0	819
	PS_11-281_00003874	A0A0L0W6J9	99.499	399	2	0	1	399	1	399	0	814
	PS_11-281_00003874	POW02854.1	99.499	399	2	0	1	399	1	399	0	814
	PS_11-281_00003874	Pst104E_07953	70.058	521	119	7	573	1087	30	519	0	734
	PS_11-281_00003874	A0A0L0VYQ6	69.674	521	121	7	573	1087	30	519	0	731
	PS_11-281_00003874	POW11697.1	67.647	544	121	9	573	1087	30	547	0	725
	PS_11-281_00003874	POV97144.1	67.179	521	122	7	573	1087	30	507	0	697
	PS_11-281_00003874	Pst104E_06261	100	208	0	0	192	399	1	208	2.67e-143	429
58	PS_11-281_00005142	POW09812.1	75.513	633	68	12	127	725	119	698	0	850
	PS_11-281_00005142	Pst104E_01554	78.194	454	46	7	502	902	749	1202	0	688
	PS_11-281_00005142	Pst104E_01554	51.434	488	139	11	126	517	165	650	2.47e-114	387
	PS_11-281_00005142	POW16434.1	70.974	503	44	7	502	902	721	1223	0	676
	PS_11-281_00005142	POW16434.1	50.823	486	117	13	126	517	165	622	2.91e-107	366
	PS_11-281_00005142	A0A0L0UTT2	78.733	442	41	6	502	902	727	1156	0	672
	PS_11-281_00005142	A0A0L0UTT2	53.863	466	139	10	126	517	165	628	5.11e-122	398
	PS_11-281_00005142	Pst104E_10909	86.982	338	25	4	364	687	55	387	0	582
59	PS_11-281_00015954	Pst104E_15221	87.143	280	31	1	1	275	164	443	3.73e-127	372
	PS_11-281_00015954	Pst104E_00366	88.973	263	24	1	1	258	164	426	3.75e-120	352
	PS_11-281_00015954	Pst104E_04478	87.452	263	28	1	1	258	261	523	3.93e-120	355
	PS_11-281_00015954	POW13169.1	85.581	215	28	1	1	215	1	212	3.81e-89	265
	PS_11-281_00015954	POW09094.1	85.253	217	31	1	1	217	1	216	4.29e-88	265
	PS_11-281_00015954	POW02765.1	97.015	134	4	0	150	283	1	134	1.31e-85	253
	PS_11-281_00015954	POW09151.1	84.236	203	27	1	35	232	456	658	1.85e-69	229
	PS_11-281_00015954	A0A0L0V0T7	98.095	105	2	0	1	105	1	105	2.32e-69	210
	PS_11-281_00015954	Pst104E_10600	97.143	105	3	0	1	105	1	105	2.16e-68	208
	PS_11-281_00015954	POV94326.1	81.657	169	25	2	95	258	241	408	2.4e-64	208
	PS_11-281_00015954	POW12681.1	89.231	130	9	1	134	258	1	130	2.89e-61	191
60	PS_11-281_00011302	POW15120.1	74.302	716	103	10	1	707	1	644	0	973
	PS_11-281_00011302	A0A0L0VX08	64.495	752	220	10	1	728	1	729	0	898
	PS_11-281_00011302	POW22881.1	76.499	617	123	8	107	717	10	610	0	869
	PS_11-281_00011302	A0A0L0VCZ0	63.784	740	220	11	1	728	1	704	0	847
	PS_11-281_00011302	POW11508.1	62.973	740	233	13	1	728	1	711	0	837
	PS_11-281_00011302	POW11461.1	65.075	733	135	15	1	728	1	617	0	824
	PS_11-281_00011302	POW07561.1	61.518	738	243	9	1	728	1	707	0	815
	PS_11-281_00011302	A0A0L0V0Z2	55.02	747	299	17	1	728	1	729	0	738
	PS_11-281_00011302	A0A0L0V5W9	55.694	720	260	14	29	728	136	816	0	728
	PS_11-281_00011302	A0A0L0VMM3	52.949	746	305	13	1	728	1	718	0	716
	PS_11-281_00011302	A0A0L0W1D9	52.566	721	279	11	17	728	2	668	0	702
	PS_11-281_00011302	A0A0L0VV55	52.737	749	302	17	1	728	1	718	0	700
	PS_11-281_00011302	A0A0L0VW34	73.092	524	123	7	200	717	1	512	0	689
	PS_11-281_00011302	POW15846.1	54.31	696	268	10	60	728	88	760	0	685
	PS_11-281_00011302	A0A0L0VKJ7	53.247	693	276	13	45	728	29	682	0	670
	PS_11-281_00011302	A0A0L0VFF4	53.868	711	274	13	60	731	7	702	0	669
	PS_11-281_00011302	POW16845.1	52.06	728	301	13	9	721	47	741	0	664
	PS_11-281_00011302	A0A0L0VIE9	50.334	749	288	15	2	728	3	689	0	664
	PS_11-281_00011302	A0A0L0VI26	96.188	341	8	1	887	1222	1	341	0	663
	PS_11-281_00011302	A0A0L0W250	50.212	709	273	14	52	728	64	724	0	655
	PS_11-281_00011302	A0A0L0VRL9	48.87	708	329	10	41	728	54	748	0	637
	PS_11-281_00011302	POV98981.1	94.578	332	13	1	886	1212	26	357	0	636
	PS_11-281_00011302	A0A0L0V9R2	46.481	753	341	15	2	728	18	734	0	628
	PS_11-281_00011302	A0A0L0VUB6	58.144	571	208	7	78	625	1	563	0	625
	PS_11-281_00011302	A0A0L0V003	48.414	725	309	14	41	728	34	730	0	622
	PS_11-281_00011302	A0A0L0UVS1	51.831	710	257	14	44	728	51	700	0	617
	PS_11-281_00011302	POW05335.1	53.556	717	192	15	1	708	1	585	0	615
	PS_11-281_00011302	A0A0L0W057	46.842	760	345	15	4	727	5	741	0	608
	PS_11-281_00011302	A0A0L0V2T7	48.143	700	283	11	49	728	58	697	0	606
	PS_11-281_00011302	A0A0L0VWV0	49.331	673	278	14	93	728	1	647	0	604
	PS_11-281_00011302	A0A0L0V6K5	48.438	704	292	12	54	728	51	712	0	598
	PS_11-281_00011302	A0A0L0W4C2	46.592	719	306	12	35	721	45	717	0	598
	PS_11-281_00011302	A0A0L0VW77	66.092	522	114	9	200	717	1	463	0	597
	PS_11-281_00011302	A0A0L0VVH0	62.268	538	166	7	200	728	1	510	0	592
	PS_11-281_00011302	A0A0L0UPP6	44.658	730	351	13	27	728	19	723	0	590
	PS_11-281_00011302	POW10995.1	47.486	716	328	13	43	728	42	739	0	587
	PS_11-281_00011302	Pst104E_10171	83.954	349	46	3	882	1222	53	399	0	576
	PS_11-281_00011302	A0A0L0W042	44.142	734	348	15	17	728	7	700	0	561
	PS_11-281_00011302	POV98047.1	82.991	341	43	2	885	1222	10	338	0	560
	PS_11-281_00011302	POW10891.1	43.776	731	347	12	52	770	55	733	0	559
	PS_11-281_00011302	POW23561.1	45.238	756	308	13	6	721	8	697	0	558
	PS_11-281_00011302	A0A0L0VFA7	47.41	637	275	13	105	720	1	598	1.7e-180	544
	PS_11-281_00011302	A0A0L0URD9	46.364	660	293	13	93	728	1	623	2.32e-180	547
	PS_11-281_00011302	A0A0L0V4L0	46.058	723	314	16	37	728	24	701	3.74e-180	550
	PS_11-281_00011302	A0A0L0V2A6	70.822	377	97	3	8	376	7	378	9.52e-179	533
	PS_11-281_00011302	A0A0L0UUK8	49.204	628	276	11	127	728	2	612	3.72e-178	541
	PS_11-281_00011302	A0A0L0V5Z3	44.618	706	342	13	56	739	104	782	1.25e-174	538
	PS_11-281_00011302	A0A0L0V810	42.649	755	359	15	18	739	77	790	1.46e-174	538
	PS_11-281_00011302	A0A0L0VLD2	43.017	716	351	14	23	728	33	701	3.69e-170	524
	PS_11-281_00011302	A0A0L0V0W5	43.521	710	342	11	35	728	39	705	2.76e-169	521
	PS_11-281_00011302	A0A0L0W048	54.092	501	182	4	127	625	2	456	6.97e-169	510
	PS_11-281_00011302	A0A0L0UT10	47.5	600	300	5	35	625	52	645	1.23e-168	516
	PS_11-281_00011302	A0A0L0V523	49.178	608	220	13	156	728	1	554	1.19e-167	512
	PS_11-281_00011302	A0A0L0VU05	45.736	645	301	12	92	708	20	643	9.75e-165	505
	PS_11-281_00011302	A0A0L0V901	41.347	757	346	19	9	728	6	701	1.65e-161	500
	PS_11-281_00011302	A0A0L0V9W5	46.256	601	275	12	2	574	6	586	1.51e-159	489
	PS_11-281_00011302	A0A0L0VAU3	55.042	476	180	7	32	479	66	535	1.63e-158	485
	PS_11-281_00011302	POW22791.1	60.526	456	134	6	279	728	255	670	8.22e-157	490
	PS_11-281_00011302	A0A0L0VDS8	48.736	554	201	7	62	598	80	567	5.28e-156	479
	PS_11-281_00011302	POV95428.1	62.212	434	148	6	1	428	1	424	7.76e-152	463
	PS_11-281_00011302	A0A0L0VJZ1	44.197	629	297	8	27	653	46	622	3.18e-151	469
	PS_11-281_00011302	A0A0L0VU13	40.054	734	308	16	35	728	17	658	9.9e-151	469
	PS_11-281_00011302	A0A0L0UVU7	49.094	552	259	12	2	539	3	546	1.18e-150	464
	PS_11-281_00011302	A0A0L0VPN7	44.519	593	256	11	49	623	52	589	3.45e-149	462
	PS_11-281_00011302	A0A0L0VG45	46.154	559	268	8	56	598	51	592	4.32e-149	462
	PS_11-281_00011302	A0A0L0VCQ0	51.919	443	197	5	45	479	58	492	2.69e-141	439
	PS_11-281_00011302	A0A0L0VW44	49.19	494	221	6	151	625	2	484	1.91e-139	434
	PS_11-281_00011302	A0A0L0VYK9	37.252	757	346	13	30	739	26	700	1.01e-138	440
	PS_11-281_00011302	A0A0L0VP90	40.63	667	356	12	54	706	73	713	1.07e-136	433
	PS_11-281_00011302	A0A0L0V1Z9	48.583	494	224	6	151	625	2	484	8.42e-136	424
	PS_11-281_00011302	POW00640.1	43.922	617	246	13	33	625	33	573	1.55e-135	427
	PS_11-281_00011302	A0A0L0V1W3	46.503	529	228	11	52	570	55	538	7.67e-134	420
	PS_11-281_00011302	Pst104E_02346	100	199	0	0	1024	1222	1	199	2.04e-133	405
	PS_11-281_00011302	A0A0L0W4X0	50.513	487	182	12	256	728	1	442	2.5e-133	416
	PS_11-281_00011302	A0A0L0W1Z7	48.456	518	247	9	216	720	148	658	8.04e-133	421
	PS_11-281_00011302	A0A0L0UVL8	49.663	445	215	4	42	483	50	488	2.12e-131	413
	PS_11-281_00011302	POW18864.1	43.074	592	244	13	47	625	118	629	2.64e-130	415
	PS_11-281_00011302	POW05310.1	37.849	753	363	22	10	728	45	726	3.75e-130	419
	PS_11-281_00011302	A0A0L0VD02	39.209	607	270	10	28	625	51	567	5.36e-128	406
	PS_11-281_00011302	A0A0L0UY56	38.592	710	354	17	17	700	27	680	1.7e-127	409
	PS_11-281_00011302	POV95561.1	96.392	194	7	0	1	194	1	194	6.77e-127	388
	PS_11-281_00011302	POV97409.1	74.06	266	60	3	1	260	1	263	8.08e-127	391
	PS_11-281_00011302	A0A0L0UZ79	95.876	194	8	0	1	194	1	194	1.17e-125	385
	PS_11-281_00011302	A0A0L0V3R0	46.918	503	182	10	139	626	45	477	3.79e-125	398
	PS_11-281_00011302	POV97548.1	49.63	405	151	4	60	443	22	394	6.91e-125	390
	PS_11-281_00011302	A0A0L0USK3	42.962	547	299	6	4	541	5	547	9.73e-124	394
	PS_11-281_00011302	POV98504.1	47.447	470	205	8	94	557	99	532	1.72e-123	393
	PS_11-281_00011302	A0A0L0VR51	38.406	690	274	19	100	728	89	688	7.84e-122	393
	PS_11-281_00011302	A0A0L0URB1	68.441	263	79	1	54	312	69	331	1.14e-121	381
	PS_11-281_00011302	A0A0L0VPQ7	38.748	671	284	15	45	703	44	599	1.4e-121	391
	PS_11-281_00011302	A0A0L0VC24	46.667	480	203	9	14	485	19	453	1.52e-121	384
	PS_11-281_00011302	A0A0L0W5U7	39.049	589	245	12	49	625	61	547	2.02e-118	380
	PS_11-281_00011302	A0A0L0W3N7	45.04	504	239	12	256	746	1	479	6.45e-118	377
	PS_11-281_00011302	A0A0L0UVG4	41.077	594	270	14	42	625	57	580	2.48e-117	380
	PS_11-281_00011302	A0A0L0W094	42.697	534	259	13	112	625	4	510	1.68e-115	370
	PS_11-281_00011302	POW20207.1	57.104	366	100	8	886	1222	17	354	8.8e-115	362
	PS_11-281_00011302	POW18043.1	48.13	401	176	7	41	436	54	427	3.52e-114	363
	PS_11-281_00011302	A0A0L0W170	36.751	751	331	19	4	721	2	641	2.63e-113	369
	PS_11-281_00011302	A0A0L0VLE3	39.929	561	293	9	1	547	1	531	6.37e-113	364
	PS_11-281_00011302	POW13257.1	67.635	241	78	0	52	292	27	267	3.23e-112	352
	PS_11-281_00011302	A0A0L0URG5	49.398	415	156	8	1	412	1	364	2.54e-111	353
	PS_11-281_00011302	A0A0L0VXX7	47.981	421	162	10	220	623	1	381	1.63e-110	352
	PS_11-281_00011302	A0A0L0VDC8	51.345	409	153	7	222	626	17	383	2.18e-110	353
	PS_11-281_00011302	A0A0L0VSF4	41.667	504	243	10	1	485	1	472	4.59e-110	355
	PS_11-281_00011302	POW17177.1	58.131	289	109	4	27	312	44	323	7.43e-110	352
	PS_11-281_00011302	POW10841.1	63.793	290	82	3	33	319	14	283	1.03e-109	354
	PS_11-281_00011302	POW10841.1	54.71	276	96	7	377	642	237	493	5.64e-75	258
	PS_11-281_00011302	A0A0L0VN57	62.738	263	91	3	33	288	10	272	5.83e-109	343
	PS_11-281_00011302	A0A0L0UPM7	51.111	360	140	5	93	449	1	327	7.33e-109	345
	PS_11-281_00011302	A0A0L0VE72	54.277	339	147	4	110	443	2	337	1.08e-108	345
	PS_11-281_00011302	POW12515.1	56.098	287	121	4	27	312	44	326	2.03e-107	344
	PS_11-281_00011302	Pst104E_00110	83.92	199	30	1	1024	1222	1	197	5.11e-107	335
	PS_11-281_00011302	A0A0L0W2X9	41.606	548	248	12	53	576	51	550	4.17e-106	347
	PS_11-281_00011302	POW03546.1	39.122	547	260	10	54	594	78	557	4.91e-106	346
	PS_11-281_00011302	A0A0L0URJ7	46.532	447	188	9	303	728	1	417	1.02e-104	340
	PS_11-281_00011302	A0A0L0VZB6	55.09	334	115	7	414	728	4	321	1e-103	334
	PS_11-281_00011302	A0A0L0W0I0	86.667	195	23	1	1024	1215	1	195	7.61e-103	335
	PS_11-281_00011302	POW15430.1	44.952	416	220	4	27	436	231	643	2.11e-102	339
	PS_11-281_00011302	A0A0L0V7I3	40.856	514	250	13	249	739	4	486	8.57e-100	329
	PS_11-281_00011302	A0A0L0VXL6	51.781	365	131	8	386	728	721	1062	1.8e-97	337
	PS_11-281_00011302	A0A0L0V4L3	57.951	283	97	5	93	372	1	264	3.75e-96	308
	PS_11-281_00011302	A0A0L0VPC9	49.735	378	139	8	386	728	141	502	9.4e-96	318
	PS_11-281_00011302	A0A0L0VRQ5	57.616	302	115	6	435	728	13	309	1.35e-95	311
	PS_11-281_00011302	A0A0L0VW46	96.732	153	5	0	1	153	1	153	1.59e-95	303
	PS_11-281_00011302	POV96096.1	59.846	259	63	3	54	312	75	292	1.59e-94	308
	PS_11-281_00011302	A0A0L0VE47	69.036	197	61	0	93	289	1	197	2.64e-93	298
	PS_11-281_00011302	A0A0L0VZV2	63.333	270	66	4	21	278	55	303	3.84e-93	302
	PS_11-281_00011302	A0A0L0VXU0	49.091	385	131	9	386	728	721	1082	4.18e-93	325
	PS_11-281_00011302	A0A0L0UPA6	52.027	296	133	2	22	316	26	313	4.54e-93	318
	PS_11-281_00011302	A0A0L0VRJ6	43.636	385	210	2	108	487	76	458	7.27e-93	308
	PS_11-281_00011302	A0A0L0UWN6	52.888	329	128	8	407	728	194	502	1.9e-92	309
	PS_11-281_00011302	A0A0L0UUZ0	69.626	214	52	3	1	214	1	201	4.12e-91	292
	PS_11-281_00011302	A0A0L0VA00	43.721	430	218	8	52	472	224	638	6.44e-91	311
	PS_11-281_00011302	A0A0L0USE3	51.327	339	123	7	407	740	2	303	7.89e-91	298
	PS_11-281_00011302	A0A0L0VRG2	52	275	128	2	41	312	53	326	9.07e-91	297
	PS_11-281_00011302	POW20150.1	56.962	237	102	0	62	298	215	451	1.35e-90	305
	PS_11-281_00011302	A0A0L0V2K8	71.362	213	55	3	520	728	28	238	1.39e-90	295
	PS_11-281_00011302	A0A0L0V2E5	54.426	305	123	6	430	728	104	398	3.24e-90	301
	PS_11-281_00011302	A0A0L0W5S1	41.542	467	176	11	13	474	12	386	4.16e-90	296
	PS_11-281_00011302	POW20360.1	55.385	325	111	6	886	1182	12	330	3.87e-89	299
	PS_11-281_00011302	A0A0L0VYW3	54.032	248	114	0	67	314	15	262	6.53e-89	290
	PS_11-281_00011302	A0A0L0V0F7	55.755	278	108	3	46	320	40	305	7.66e-89	295
	PS_11-281_00011302	A0A0L0VUA0	40.185	540	265	13	205	728	1	498	1.59e-88	298
	PS_11-281_00011302	A0A0L0V4T1	48.415	347	171	5	382	722	56	400	2.93e-88	292
	PS_11-281_00011302	A0A0L0UX37	39.875	479	233	9	28	485	46	490	5.38e-88	295
	PS_11-281_00011302	POW12064.1	41.769	407	200	7	54	440	82	471	6.48e-88	294
	PS_11-281_00011302	A0A0L0VS08	49.387	326	144	7	416	728	2	319	5.01e-87	288
	PS_11-281_00011302	A0A0L0W1U0	53.356	298	118	8	441	728	26	312	9.13e-87	287
	PS_11-281_00011302	A0A0L0UQ19	52.59	251	117	1	27	277	56	304	1.21e-86	284
	PS_11-281_00011302	A0A0L0UTI0	51.311	267	111	2	47	312	69	317	2.78e-85	283
	PS_11-281_00011302	POW01719.1	76.836	177	37	1	1050	1222	57	233	1.35e-84	275
	PS_11-281_00011302	A0A0L0VVX6	47.688	346	120	11	412	723	98	416	2.15e-84	282
	PS_11-281_00011302	POW00101.1	48.235	340	160	9	104	440	5	331	2.52e-84	278
	PS_11-281_00011302	A0A0L0V493	52.174	276	111	4	42	312	58	317	2.78e-84	279
	PS_11-281_00011302	A0A0L0VVP2	41.48	446	203	12	314	743	3	406	2.91e-84	283
	PS_11-281_00011302	A0A0L0UUC5	61.111	216	77	3	33	241	33	248	3.88e-84	275
	PS_11-281_00011302	A0A0L0W2X8	55.6	250	105	3	127	374	42	287	5.91e-84	276
	PS_11-281_00011302	POW13586.1	53.759	266	97	4	44	296	15	267	1.5e-83	275
	PS_11-281_00011302	A0A0L0UNX7	57.872	235	94	3	81	311	13	246	2.17e-83	275
	PS_11-281_00011302	A0A0L0VST5	47.988	323	129	8	416	728	2	295	9.87e-83	275
	PS_11-281_00011302	A0A0L0VPB3	50	304	117	4	4	306	2	271	4.91e-82	283
	PS_11-281_00011302	A0A0L0V4I9	57.854	261	90	5	397	642	94	349	1.42e-80	269
	PS_11-281_00011302	A0A0L0V8Y8	54.435	248	98	2	73	320	59	291	3.86e-80	273
	PS_11-281_00011302	A0A0L0V9A7	37.154	506	238	12	63	559	29	463	2.01e-79	270
	PS_11-281_00011302	A0A0L0V4D6	50.8	250	113	1	64	313	2	241	4.47e-79	262
	PS_11-281_00011302	A0A0L0UU83	68	200	57	4	534	728	5	202	1.54e-78	260
	PS_11-281_00011302	POV98043.1	53.953	215	99	0	54	268	76	290	3.23e-77	258
	PS_11-281_00011302	A0A0L0VHI9	66.489	188	63	0	54	241	78	265	5.56e-76	253
	PS_11-281_00011302	A0A0L0VXC8	60.274	219	69	3	520	728	141	351	1.56e-74	254
	PS_11-281_00011302	A0A0L0V4A6	62.15	214	73	3	520	728	65	275	5.59e-74	250
	PS_11-281_00011302	A0A0L0VPN4	43.771	297	119	3	25	312	10	267	7.7e-74	247
	PS_11-281_00011302	A0A0L0V940	37.53	413	211	4	37	448	44	410	1.74e-73	251
	PS_11-281_00011302	A0A0L0V6H4	57.209	215	83	3	520	728	6	217	6.39e-71	239
	PS_11-281_00011302	POW22084.1	48.035	229	118	1	28	255	8	236	1.38e-70	236
	PS_11-281_00011302	A0A0L0V5C7	48.598	214	110	0	28	241	44	257	1.68e-70	237
	PS_11-281_00011302	A0A0L0W2U7	79.73	148	30	0	1071	1218	82	229	3.11e-70	248
	PS_11-281_00011302	Pst104E_09214	84.615	130	20	0	1093	1222	1	130	3.27e-70	231
	PS_11-281_00011302	A0A0L0UZ13	47.569	288	131	7	200	479	1	276	1.29e-68	234
	PS_11-281_00011302	A0A0L0V128	53.527	241	94	8	520	746	26	262	2.18e-67	230
	PS_11-281_00011302	Pst104E_08413	49.782	229	107	3	2	223	6	233	3.11e-67	228
	PS_11-281_00011302	A0A0L0VPP7	48.8	250	71	3	45	286	28	228	1.18e-66	225
	PS_11-281_00011302	A0A0L0VDB3	61.111	162	63	0	60	221	3	164	3.23e-65	218
	PS_11-281_00011302	A0A0L0URK2	55.455	220	82	7	520	728	60	274	5.31e-65	224
	PS_11-281_00011302	POW13025.1	50.943	212	103	1	45	255	137	348	7.92e-65	224
	PS_11-281_00011302	A0A0L0UTA1	55.319	188	75	2	54	241	63	241	1.27e-64	219
	PS_11-281_00011302	A0A0L0UNK7	52.838	229	98	6	520	740	40	266	1.48e-64	222
	PS_11-281_00011302	A0A0L0VHF0	100	100	0	0	1	100	1	100	9.06e-64	211
	PS_11-281_00011302	A0A0L0VKY2	39.496	357	172	11	386	728	85	411	9.15e-64	226
	PS_11-281_00011302	POW13562.1	45.263	285	126	5	28	312	85	339	1.82e-63	231
	PS_11-281_00011302	POW13196.1	51.351	222	87	4	91	312	6	206	2.48e-63	217
	PS_11-281_00011302	Pst104E_12356	43.673	245	112	2	23	241	35	279	3.1e-63	217
	PS_11-281_00011302	A0A0L0V5N0	44.726	237	116	2	28	256	34	263	5.05e-63	216
	PS_11-281_00011302	A0A0L0UNC5	55.046	218	85	5	520	728	6	219	1.12e-62	214
	PS_11-281_00011302	A0A0L0UNL5	55.046	218	85	5	520	728	6	219	1.46e-62	215
	PS_11-281_00011302	A0A0L0VBH4	53.476	187	82	1	32	213	9	195	2.92e-62	211
	PS_11-281_00011302	A0A0L0W0U4	56.647	173	75	0	52	224	55	227	8.23e-62	214
	PS_11-281_00011302	A0A0L0VIP1	52.344	256	95	9	482	728	12	249	4.95e-61	213
61	PS_11-281_00000659	A0A0L0VBU4	90.157	254	15	2	1	244	1	254	1.04e-164	459
	PS_11-281_00000659	POW17943.1	87.059	255	17	3	1	245	22	270	4.92e-154	435
	PS_11-281_00000659	A0A0L0VN81	78.431	255	45	1	1	245	1	255	4.67e-142	402
	PS_11-281_00000659	POV97064.1	78.455	246	43	1	10	245	259	504	7.39e-131	387
	PS_11-281_00000659	POW22259.1	74.902	255	20	3	1	245	1	221	6.83e-128	364
	PS_11-281_00000659	POV94651.1	63.137	255	84	3	1	245	11	265	3.38e-111	324
	PS_11-281_00000659	A0A0L0V4C2	63.137	255	84	3	1	245	1	255	3.69e-111	323
	PS_11-281_00000659	POV96747.1	60.764	288	98	5	1	276	1	285	6.39e-111	322
	PS_11-281_00000659	POV95937.1	62.353	255	86	3	1	245	1	255	3.85e-109	320
	PS_11-281_00000659	A0A0L0UNW3	61.776	259	85	3	1	245	1	259	1.64e-106	312
	PS_11-281_00000659	POV95755.1	61.39	259	86	3	1	245	1	259	3.77e-106	311
	PS_11-281_00000659	POW20440.1	53.43	277	117	5	1	265	1	277	2.76e-94	280
	PS_11-281_00000659	POW05690.1	85.401	137	19	1	1	137	29	164	1.6e-79	238
	PS_11-281_00000659	A0A0L0VPU2	84.672	137	20	1	1	137	1	136	3.64e-79	236
62	PS_11-281_haploid_00009111	A0A0L0VAJ9	65.302	928	140	18	1	824	1	850	0	1075
	PS_11-281_haploid_00009111	Pst104E_03256	64.795	926	145	18	2	824	17	864	0	1063
